# Supplementary material for: Diversity of Thelazia spp. in domestic cattle from Romania: epidemiology and molecular diagnosis by a novel multiplex PCR
Source: Parasit Vectors. 2023 Nov 3;16:400. doi: 10.1186/s13071-023-06012-8 (PMC10623811; doi:10.1186/s13071-023-06012-8)
Supplement: Supplementary file 1 — Additional file 1: Excel spreadsheet (.xlsx). Raw data of abattoir samples. [file 13071_2023_6012_MOESM1_ESM.xlsx]

## Sheet: Raw data of abattoir samples
Abattoir	No. ID	Breed	Species	Age (months)	Sex	Geographic origin	County	Thelazia (1=yes, 0=no)	Thelazia spp.	Date	Altitude (m, a.s.l.)	Geographic coordinates	Ecoregion	Biogeoregion	Laterality (0=negative, 1=unilateral, 2=bilateral)	Intensity	Left eye	Right eye	T. rhodesi M	T. rhodesi F	T. rhodesi L5	T. rhodesi l4	T. skrjabini M	T. skrjabini F	T. skrjabini L5	T. skrjabini l4	T. gulosa M	T. gulosa F	T. gulosa L5	T. gulosa l4
BT2	116		bov	17	F	Plăvălari	BT	1	T. skrjabini + T. gulosa	2022-04-01	333	47.571284, 26.346910	CEMF	C	1	9	9	0	0	0	0	0	3	3	0	0	0	1	2	0
BN1	14	Mix	bov	67	F	TÂRGU LĂPUȘ	MM	1	T. skrjabini + T. gulosa	2021-04-01	334	47.467079, 23.855502	CMCF	A	1	8	8	0	0	0	0	0	3	2	0	0	0	3	0	0
HD5	19	Mix	bov	110	F	PĂȘTEȘTI	AB	1	T. skrjabini	2022-05-01	836	46.259283, 23.020392	CMCF	A	1	6	6	0	0	0	0	0	3	3	0	0	0	0	0	0
HD3	40	Mix	bov	41	M	Sânpaul	AR	1	T. skrjabini	2021-10-01	102	46.257337, 21.264934	PMF	P	1	5	5	0	0	0	0	0	0	5	0	0	0	0	0	0
BT1	100	Mix	bov	7	M	Santa Mare	BT	1	T. skrjabini	2021-06-01	170	47.6091051539441, 27.34625819151695	EEFS	C	1	4	0	4	0	0	0	0	3	1	0	0	0	0	0	0
BN1	36	Holl	bov	7	M	SĂRMĂȘEL GARĂ	MS	1	T. skrjabini	2021-04-01	337	46.791381, 24.205874	PMF	C	1	4	4	0	0	0	0	0	1	2	1	0	0	0	0	0
BT2	103		bov	119	F	Camp. Moldov.	SV	1	T. skrjabini	2022-04-01	630	47.548916, 25.554274	CMCF	A	1	4	0	4	0	0	0	0	0	4	0	0	0	0	0	0
HD5	2	BR	bov	124	F	Abrud	AB	1	T. skrjabini	2022-05-01	627	46.282708, 23.053672	CMCF	A	1	4	4	0	0	0	0	0	0	4	0	0	0	0	0	0
HD4	3	Mix	bov	78	F	Jina	SB	1	T. skrjabini	2021-11-01	900	45.795205, 23.694076	CMCF	A	1	4	4	0	0	0	0	0	0	4	0	0	0	0	0	0
CJ2	477		bov	78	F	Frata	CJ	1	T. skrjabini	2021-04-01	396	46.700382, 24.051116	PMF	C	1	3	3	0	0	0	0	0	0	3	0	0	0	0	0	0
BT2	80		bov	30	M	Ineu	HR	1	T. skrjabini	2022-04-01	725	46.551479, 25.764560	CMCF	A	1	3	3	0	0	0	0	0	1	2	0	0	0	0	0	0
BT1	153	BR	bov	156	F	Valea Barnii	AB	1	T. skrjabini	2021-06-01	742	46.25857018651723, 23.319210876795545	PMF	A	1	3	3	0	0	0	0	0	1	1	1	0	0	0	0	0
HD4	4	Mix	bov	80	F	Jina	SB	1	T. skrjabini	2021-11-01	900	45.795205, 23.694076	CMCF	A	1	3	3	0	0	0	0	0	0	3	0	0	0	0	0	0
HD5	37	BR	bov	140	F	Socodor	AR	1	T. skrjabini	2022-05-01	89	46.521109, 21.421194	PMF	P	1	2	0	2	0	0	0	0	0	2	0	0	0	0	0	0
TL2	4		bov	140	F	Garlita	CT	1	T. skrjabini	2021-08-01	77	44.067113, 27.464190	BMF	S	1	2	0	2	0	2	0	0	0	0	0	0	0	0	0	0
CJ2	454		bov	154	F	Dâmbu Mare	CJ	1	T. skrjabini	2021-04-01	240	47.152391, 23.948811	PMF	C	1	2	0	2	0	0	0	0	0	2	0	0	0	0	0	0
BT2	64		bov	11	M	Braniștea	BN	1	T. skrjabini	2022-04-01	244	47.174558, 24.049104	PMF	C	2	2	1	1	0	2	0	0	0	0	0	0	0	0	0	0
HD2	8	AA	bov	14	M	Făget	TM	1	T. skrjabini	2021-07-01	145	45.858691631041246, 22.166933919295825	PMF	C	1	1	0	1	0	0	0	0	0	1	0	0	0	0	0	0
BT1	9	Mix	bov	6	F	Luminiș	NT	1	T. skrjabini	2021-06-01	320	46.81920841148005, 26.45683757413974	CEMF	C	1	1	1	0	0	0	0	0	0	1	0	0	0	0	0	0
HD7	8	BR	bov	50	M	LUNA	CJ	1	T. skrjabini	2022-07-01	307	46.495670, 23.962736	PMF	C	1	1	1	0	0	0	0	0	0	1	0	0	0	0	0	0
HD4	29	Mix	bov	43	M	Câmpeni	AB	1	T. skrjabini	2021-11-01	583	46.366789, 23.053007	CMCF	A	1	1	0	1	0	0	0	0	0	1	0	0	0	0	0	0
HD7	3	Mix	bov	34	F	NADLAC	AR	1	T. rhodesi + T. skrjabini	2022-07-01	85	46.185857, 20.739870	PMF	P	2	21	12	9	2	5	1	4	1	8	0	0	0	0	0	0
HD7	19	Mix	bov	21	F	CAMPENI	AB	1	T. rhodesi + T. skrjabini	2022-07-01	583	46.371912, 23.037128	CMCF	A	2	11	2	9	3	6	0	1	0	0	0	1	0	0	0	0
HD3	10	BR	bov	110	F	Mănărade	AB	1	T. rhodesi + T. skrjabini	2021-10-01	283	46.139968, 23.971481	PMF	C	2	12	2	10	2	3	1	0	1	5	0	0	0	0	0	0
HD4	32	Mix	bov	100	M	Ciuruleasa	AB	1	T. rhodesi + T. skrjabini	2021-11-01	836	46.259283, 23.020392	CMCF	A	2	19	16	3	5	12	0	0	0	1	1	0	0	0	0	0
HD4	17	Mix	bov	88	M	Ilia	HD	1	T. rhodesi + T. skrjabini	2021-11-01	170	45.929511, 22.665642	PMF	C	2	13	5	8	3	4	0	0	0	5	1	0	0	0	0	0
HD4	19	Mix	bov	40	F	Criscior	HD	1	T. rhodesi + T. skrjabini	2021-11-01	293	46.124131, 22.878020	PMF	C	1	10	10	0	0	2	0	0	1	7	0	0	0	0	0	0
HD4	14	BR	bov	126	F	Sacosu Turcesc	TM	1	T. rhodesi + T. skrjabini	2021-11-01	96	45.658671, 21.429970	PMF	P	1	7	0	7	0	1	0	0	0	5	0	1	0	0	0	0
HD3	22		BUBALUS	134	F	Jina	SB	1	T. rhodesi + T. skrjabini	2021-10-01	900	45.783713, 23.670044	CMCF	A	1	6	6	0	0	1	0	0	0	5	0	0	0	0	0	0
HD3	13	BR	bov	19	F	Mănărade	AB	1	T. rhodesi + T. skrjabini	2021-10-01	283	46.139968, 23.971481	PMF	C	1	5	5	0	0	1	0	0	2	2	0	0	0	0	0	0
HD7	10	LYM	bov	51	M	LUNA	CJ	1	T. rhodesi	2022-07-01	307	46.500998, 23.925563	PMF	C	2	17	12	5	4	5	5	3	0	0	0	0	0	0	0	0
TL2	11		bov	65	F	Viile	CT	1	T. rhodesi	2021-08-01	25	44.163511, 27.758803	PS	S	2	9	1	8	1	3	3	2	0	0	0	0	0	0	0	0
HD3	5	BR	bov	71	F	Cojocna	CJ	1	T. rhodesi	2021-10-01	389	46.753297, 23.832274	PMF	C	2	26	4	22	4	22	0	0	0	0	0	0	0	0	0	0
HD3	15	BR	bov	129	F	Sibiu	SB	1	T. rhodesi	2021-10-01	415	45.812417, 24.095547	PMF	C	2	10	4	6	3	7	0	0	0	0	0	0	0	0	0	0
HD3	29	Mix	bov	9	F	Vințu de Jos	AB	1	T. rhodesi	2021-10-01	283	45.990342, 23.492675	PMF	C	2	9	1	8	3	5	0	1	0	0	0	0	0	0	0	0
HD3	1	HG	bov	42	M	Cojocna	CJ	1	T. rhodesi	2021-10-01	389	46.732167, 23.830209	PMF	C	2	9	1	8	2	7	0	0	0	0	0	0	0	0	0	0
HD4	43	BR	bov	33	M	Blaj	AB	1	T. rhodesi	2021-11-01	260	46.169110, 23.935472	PMF	C	2	41	20	21	15	26	0	0	0	0	0	0	0	0	0	0
HD4	21	BR	bov	202	F	Nimaiesti	BH	1	T. rhodesi	2021-11-01	212	46.686203, 22.391714	PMF	C	2	10	3	7	1	9	0	0	0	0	0	0	0	0	0	0
TL2	2		bov	57	F	Garlita	CT	1	T. rhodesi	2021-08-01	77	44.067113, 27.464190	BMF	S	2	8	5	3	4	2	2	0	0	0	0	0	0	0	0	0
HD3	17	BR	bov	135	F	Sibiu	SB	1	T. rhodesi	2021-10-01	415	45.768582, 24.115694	PMF	C	2	8	5	3	2	6	0	0	0	0	0	0	0	0	0	0
TL2	20		bov	53	F	GARLICIU	CT	1	T. rhodesi	2021-08-01	130	44.775528, 28.100281	PS	S	1	7	7	0	4	3	0	0	0	0	0	0	0	0	0	0
HD2	4	FLECK	bov	13	M	Crasna	SJ	1	T. rhodesi	2021-07-01	241	47.188679922859045, 22.870053604862573	PMF	C	2	7	4	3	0	2	3	2	0	0	0	0	0	0	0	0
HD3	37	BR	bov	60	F	Muncelu Mare	HD	1	T. rhodesi	2021-10-01	766	45.827110, 22.685545	CMCF	A	2	7	2	5	1	6	0	0	0	0	0	0	0	0	0	0
HD7	9	Mix	bov	44	F	NADLAC	AR	1	T. rhodesi	2022-07-01	85	46.193165, 20.738068	PMF	P	2	6	2	4	0	5	0	1	0	0	0	0	0	0	0	0
HD2	19	BR	bov	16	M	Lunca Mureșului	AB	1	T. rhodesi	2021-07-01	247	46.43092707231486, 23.908320654094272	PMF	C	1	6	0	6	2	1	2	1	0	0	0	0	0	0	0	0
HD3	12	BR	bov	124	F	Mănărade	AB	1	T. rhodesi	2021-10-01	283	46.139968, 23.971481	PMF	C	2	6	5	1	3	3	0	0	0	0	0	0	0	0	0	0
HD3	21	Mix	bov	23	M	Jina	SB	1	T. rhodesi	2021-10-01	900	45.795205, 23.694076	CMCF	A	1	6	6	0	3	3	0	0	0	0	0	0	0	0	0	0
HD4	12	Mix	bov	139	F	Vidra	AB	1	T. rhodesi	2021-11-01	657	46.356635, 22.930843	CMCF	A	2	6	4	2	1	5	0	0	0	0	0	0	0	0	0	0
BT1	59	Mix	Bov	55	F	Cudalbi	GL	1	T. rhodesi	2021-06-01	70	45.7764071552906, 27.66790858623997	EEFS	S	1	5	0	5	0	0	3	2	0	0	0	0	0	0	0	0
TL2	13		bov	124	F	Viile	CT	1	T. rhodesi	2021-08-01	25	44.163511, 27.758803	PS	S	2	5	1	4	0	5	0	0	0	0	0	0	0	0	0	0
TL2	19		bov	47	F	GARLICIU	CT	1	T. rhodesi	2021-08-01	130	44.775528, 28.100281	PS	S	1	6	6	0	2	2	1	1	0	0	0	0	0	0	0	0
HD7	4	FLECK	bov	34	M	LUNA	CJ	1	T. rhodesi	2022-07-01	307	46.503752, 23.918048	PMF	C	2	5	4	1	1	1	2	1	0	0	0	0	0	0	0	0
HD7	13	Mix	bov	40	M	ERNEI	MS	1	T. rhodesi	2022-07-01	329	46.596226, 24.651604	PMF	C	1	5	0	5	0	0	3	2	0	0	0	0	0	0	0	0
TL1	12		bov	11	F	ENISALA	TL	1	T. rhodesi	2021-07-01	26	44.883029, 28.826001	PS	S	2	4	2	2	0	0	2	2	0	0	0	0	0	0	0	0
HD4	16	Mix	bov	66	M	Ilia	HD	1	T. rhodesi	2021-11-01	150	45.929511, 22.665642	PMF	C	1	4	4	0	0	4	0	0	0	0	0	0	0	0	0	0
HD5	12	BR	bov	186	F	MEZIAD	BH	1	T. rhodesi	2022-05-01	293	46.751547, 22.430584	PMF	C	1	4	0	4	3	1	0	0	0	0	0	0	0	0	0	0
HD7	37	Mix	bov	7	M	VALEA VINTULUI	AB	1	T. rhodesi	2022-07-01	345	46.027117, 23.431477	PMF	C	2	4	3	1	2	2	0	0	0	0	0	0	0	0	0	0
HD3	9	BR	bov	189	F	Bogata	MS	1	T. rhodesi	2021-10-01	280	46.445227, 24.109421	PMF	C	1	4	4	0	2	2	0	0	0	0	0	0	0	0	0	0
HD3	11	BR	bov	117	F	Mănărade	AB	1	T. rhodesi	2021-10-01	283	46.139968, 23.971481	PMF	C	2	4	1	3	1	3	0	0	0	0	0	0	0	0	0	0
CJ1	124		bov	121	F	Mărișel, 462A	CJ	1	T. rhodesi	2021-02-01	1194	46.661169, 23.103547	CMCF	A	1	4	4	0	2	2	0	0	0	0	0	0	0	0	0	0
CJ1	127		bov	148	F	Mărișel, 606A	CJ	1	T. rhodesi	2021-02-01	1194	46.667280, 23.119261	CMCF	A	1	4	4	0	1	3	0	0	0	0	0	0	0	0	0	0
HD4	40	BR	bov	52	M	Ciuruleasa	AB	1	T. rhodesi	2021-11-01	836	46.259283, 23.020392	CMCF	A	2	4	1	3	2	2	0	0	0	0	0	0	0	0	0	0
HD4	41	BR	bov	30	F	Ciuruleasa	AB	1	T. rhodesi	2021-11-01	836	46.259283, 23.020392	CMCF	A	1	4	4	0	0	4	0	0	0	0	0	0	0	0	0	0
HD4	28	Mix	bov	103	M	Ciuruleasa	AB	1	T. rhodesi	2021-11-01	836	46.259283, 23.020392	CMCF	A	2	4	3	1	0	3	1	0	0	0	0	0	0	0	0	0
HD1	12	Holl	bov	28	F	Orțișoara	TM	1	T. rhodesi	2021-06-01	127	45.9556579834788, 21.18576577385155	PMF	P	2	3	2	1	1	2	0	0	0	0	0	0	0	0	0	0
HD1	8	BR	bov	107	F	Ilia	HD	1	T. rhodesi	2021-06-01	150	45.93643163008315, 22.648792539289392	PMF	C	1	3	0	3	0	2	1	0	0	0	0	0	0	0	0	0
HD7	5	Mix	bov	49	F	NADLAC	AR	1	T. rhodesi	2022-07-01	85	46.150251, 20.741673	PMF	P	2	3	2	1	0	2	1	0	0	0	0	0	0	0	0	0
TL2	8		bov	78	F	Viile	CT	1	T. rhodesi	2021-08-01	25	44.163511, 27.758803	PS	S	1	3	0	3	0	2	0	1	0	0	0	0	0	0	0	0
TL2	3		bov	157	F	Garlita	CT	1	T. rhodesi	2021-08-01	77	44.067113, 27.464190	BMF	S	1	3	3	0	0	0	1	2	0	0	0	0	0	0	0	0
TL2	21		bov	55	F	GARLICIU	CT	1	T. rhodesi	2021-08-01	130	44.775528, 28.100281	PS	S	1	3	0	3	2	1	0	0	0	0	0	0	0	0	0	0
HD3	36	Mix	bov	98	F	Ilia	HD	1	T. rhodesi	2021-10-01	150	45.929511, 22.665642	PMF	C	1	3	3	0	1	2	0	0	0	0	0	0	0	0	0	0
HD4	24	Mix	bov	235	F	Pomezeu	BH	1	T. rhodesi	2021-11-01	150	46.796710, 22.285552	PMF	C	2	3	1	2	1	0	0	2	0	0	0	0	0	0	0	0
HD1	24	Mix	bov	38	F	Blaj	AB	1	T. rhodesi	2021-06-01	260	46.17868286126279, 23.940279067469664	PMF	C	2	3	2	1	1	2	0	0	0	0	0	0	0	0	0	0
HD7	34	BR	bov	24	F	LUNCASPRIE	BH	1	T. rhodesi	2022-07-01	300	46.846747, 22.304349	PMF	C	1	3	3	0	0	3	0	0	0	0	0	0	0	0	0	0
HD3	53	BR	bov	117	F	Mănărade	AB	1	T. rhodesi	2021-10-01	283	46.139968, 23.971481	PMF	C	1	3	3	0	1	2	0	0	0	0	0	0	0	0	0	0
HD3	3	BR	bov	97	F	Cojocna	CJ	1	T. rhodesi	2021-10-01	389	46.732167, 23.830209	PMF	C	2	3	2	1	0	3	0	0	0	0	0	0	0	0	0	0
HD4	13	BR	bov	87	F	Maceu	HD	1	T. rhodesi	2021-11-01	278	45.670969, 22.975931	PMF	C	1	3	0	3	0	3	0	0	0	0	0	0	0	0	0	0
CJ1	126		bov	121	F	Mărișel, 462A	CJ	1	T. rhodesi	2021-02-01	1194	46.661169, 23.103547	CMCF	A	1	3	0	3	1	2	0	0	0	0	0	0	0	0	0	0
HD3	44	Mix	bov	43	F	Ghelari	HD	1	T. rhodesi	2021-10-01	756	45.707548, 22.792285	CMCF	A	2	3	1	2	0	3	0	0	0	0	0	0	0	0	0	0
CJ2	465		bov	74	F	Măeriște	SJ	1	T. rhodesi	2021-04-01	179	47.326990, 22.783748	PMF	C	2	2	1	1	0	2	0	0	0	0	0	0	0	0	0	0
BT1	57	Mix	bov	77	F	Cudalbi	GL	1	T. rhodesi	2021-06-01	70	45.7764071552906, 27.66790858623997	EEFS	S	1	2	2	0	0	0	2	0	0	0	0	0	0	0	0	0
BT1	60	Mix	bov	51	F	Cudalbi	GL	1	T. rhodesi	2021-06-01	70	45.7764071552906, 27.66790858623997	EEFS	S	1	2	2	0	0	2	0	0	0	0	0	0	0	0	0	0
HD1	22	Mix	bov	84	F	Povargina	TM	1	T. rhodesi	2021-06-01	162	45.885123567315105, 22.13348147423075	PMF	C	1	2	2	0	0	2	0	0	0	0	0	0	0	0	0	0
BT1	101	Mix	bov	15	M	Santa Mare	BT	1	T. rhodesi	2021-06-01	170	47.6091051539441, 27.34625819151695	EEFS	C	1	2	2	0	1	1	0	0	0	0	0	0	0	0	0	0
TL1	5		bov	148	F	ENISALA	TL	1	T. rhodesi	2021-07-01	26	44.883667, 28.826365	PS	S	2	2	1	1	0	2	0	0	0	0	0	0	0	0	0	0
HD4	15	Mix	bov	100	M	Ilia	HD	1	T. rhodesi	2021-11-01	150	45.929511, 22.665642	PMF	C	1	2	2	0	1	1	0	0	0	0	0	0	0	0	0	0
CJ1	122		bov	143	F	Luncani, NR 317	CJ	1	T. rhodesi	2021-02-01	307	46.477302, 23.943947	PMF	C	1	2	2	0	1	1	0	0	0	0	0	0	0	0	0	0
CJ1	143		bov	101	F	Cămărașu, 353	CJ	1	T. rhodesi	2021-02-01	322	46.791705, 24.133075	PMF	C	1	2	0	2	0	1	1	0	0	0	0	0	0	0	0	0
CJ1	137		bov	93	F	Cecălaca, 201	MS	1	T. rhodesi	2021-02-01	340	46.394489, 24.041719	PMF	C	2	2	1	1	0	2	0	0	0	0	0	0	0	0	0	0
CJ2	457		bov	22	F	Cecălaca	MS	1	T. rhodesi	2021-04-01	340	46.392529, 24.040704	PMF	C	1	2	2	0	0	2	0	0	0	0	0	0	0	0	0	0
HD2	3	BU	bov	11	M	Crasna	SJ	1	T. rhodesi	2021-07-01	241	47.1618416374843, 22.836579639075477	PMF	C	1	2	2	0	0	2	0	0	0	0	0	0	0	0	0	0
HD2	16	Mix	bov	87	F	Măceu	HD	1	T. rhodesi	2021-07-01	278	45.67182347170681, 22.974407698360906	PMF	C	1	2	2	0	0	2	0	0	0	0	0	0	0	0	0	0
HD7	43	BR	bov	143	F	ORMINDEA	HD	1	T. rhodesi	2022-07-01	320	46.054142, 22.864330	PMF	C	1	2	2	0	0	1	0	1	0	0	0	0	0	0	0	0
HD7	25	Mix	bov	15	M	BOGATU ROMAN	SB	1	T. rhodesi	2022-07-01	370	45.988672, 23.928351	PMF	C	1	2	2	0	1	1	0	0	0	0	0	0	0	0	0	0
HD3	54	BR	bov	96	F	Blaj	AB	1	T. rhodesi	2021-10-01	260	46.169110, 23.935472	PMF	C	1	2	0	2	0	2	0	0	0	0	0	0	0	0	0	0
HD3	6	BR	bov	59	F	Cojocna	CJ	1	T. rhodesi	2021-10-01	389	46.732167, 23.830209	PMF	C	2	2	1	1	0	2	0	0	0	0	0	0	0	0	0	0
HD4	7	BR	bov	147	F	Baciu	CJ	1	T. rhodesi	2021-11-01	354	46.799310, 23.516747	PMF	C	2	2	1	1	0	2	0	0	0	0	0	0	0	0	0	0
CJ1	125		bov	121	F	Mărișel, 337	CJ	1	T. rhodesi	2021-02-01	1194	46.646951, 23.076204	CMCF	A	1	2	0	2	0	2	0	0	0	0	0	0	0	0	0	0
CJ2	476		bov	109	F	Negreni	CJ	1	T. rhodesi	2021-04-01	750	46.970763, 22.730815	CMCF	C	2	2	1	1	2	0	0	0	0	0	0	0	0	0	0	0
BT1	154	BR	bov	145	F	Valea Giogești	AB	1	T. rhodesi	2021-06-01	809	46.312339012045435, 23.27560897451734	CMCF	A	1	2	2	0	0	2	0	0	0	0	0	0	0	0	0	0
HD7	28	BR	bov	17	M	GHELARI	HD	1	T. rhodesi	2022-07-01	756	45.696882, 22.834085	PMF	A	1	2	2	0	0	1	0	1	0	0	0	0	0	0	0	0
HD7	18	Mix	bov	134	M	Bărbești	AB	1	T. rhodesi	2022-07-01	809	46.281322, 23.326786	CMCF	A	1	2	2	0	0	1	0	1	0	0	0	0	0	0	0	0
HD7	20	Mix	bov	120	F	SOHODOL	AB	1	T. rhodesi	2022-07-01	833	46.337198, 23.002120	CMCF	A	2	2	1	1	0	1	0	1	0	0	0	0	0	0	0	0
HD4	11	Mix	bov	99	F	Vidra	AB	1	T. rhodesi	2021-11-01	657	46.356635, 22.930843	CMCF	A	1	2	2	0	1	1	0	0	0	0	0	0	0	0	0	0
HD4	38	Mix	bov	89	M	Ciuruleasa	AB	1	T. rhodesi	2021-11-01	836	46.259283, 23.020392	CMCF	A	1	2	2	0	0	2	0	0	0	0	0	0	0	0	0	0
BT1	72	BR	bov	2	M	Cudalbi	GL	1	T. rhodesi	2021-06-01	70	45.7764071552906, 27.66790858623997	EEFS	S	1	1	1	0	0	1	0	0	0	0	0	0	0	0	0	0
BT1	61	Mix	bov	47	F	Cudalbi	GL	1	T. rhodesi	2021-06-01	70	45.7764071552906, 27.66790858623997	EEFS	S	1	1	1	0	0	1	0	0	0	0	0	0	0	0	0	0
BT1	93	BR	bov	108	F	Satu Mare	SM	1	T. rhodesi	2021-06-01	126	47.81554553200502, 22.869907089393163	PMF	P	1	1	1	0	0	1	0	0	0	0	0	0	0	0	0	0
BT1	97	Holl	bov	31	F	Satu Mare	SM	1	T. rhodesi	2021-06-01	126	47.81554553200502, 22.869907089393163	PMF	P	1	1	0	1	0	1	0	0	0	0	0	0	0	0	0	0
BT1	89	Mix	bov	81	F	Satu Mare	SM	1	T. rhodesi	2021-06-01	126	47.81554553200502, 22.869907089393163	PMF	P	1	1	1	0	0	1	0	0	0	0	0	0	0	0	0	0
BT1	92	Mix	bov	11	M	Satu Mare	SM	1	T. rhodesi	2021-06-01	126	47.81554553200502, 22.869907089393163	PMF	P	1	1	1	0	0	1	0	0	0	0	0	0	0	0	0	0
HD1	13	BR	bov	124	F	Orțișoara	TM	1	T. rhodesi	2021-06-01	127	45.9556579834788, 21.18576577385155	PMF	P	1	1	1	0	0	1	0	0	0	0	0	0	0	0	0	0
HD1	14	BR	bov	135	F	Orțișoara	TM	1	T. rhodesi	2021-06-01	127	45.9601331104992, 21.20803883570219	PMF	P	1	1	1	0	0	1	0	0	0	0	0	0	0	0	0	0
BT1	75	BN	bov	11	M	Hilișeu-Cloșca	BT	1	T. rhodesi	2021-06-01	161	48.01767278188255, 26.328349055356824	CEMF	C	1	1	0	1	0	0	0	1	0	0	0	0	0	0	0	0
BT1	102	Mix	bov	15	M	Santa Mare	BT	1	T. rhodesi	2021-06-01	170	47.6091051539441, 27.34625819151695	EEFS	C	1	1	0	1	0	1	0	0	0	0	0	0	0	0	0	0
TL2	7		bov	54	F	Ostrov	CT	1	T. rhodesi	2021-08-01	10	44.101485, 27.375999	BMF	S	1	1	1	0	0	1	0	0	0	0	0	0	0	0	0	0
TL2	1		bov	39	M	Ostrov	CT	1	T. rhodesi	2021-08-01	10	44.107433, 27.366278	BMF	S	1	1	1	0	0	1	0	0	0	0	0	0	0	0	0	0
TL2	10		bov	79	F	Viile	CT	1	T. rhodesi	2021-08-01	25	44.163511, 27.758803	PS	S	1	1	1	0	0	1	0	0	0	0	0	0	0	0	0	0
TL2	5		bov	135	F	Garlita	CT	1	T. rhodesi	2021-08-01	77	44.067113, 27.464190	BMF	S	1	1	1	0	0	1	0	0	0	0	0	0	0	0	0	0
HD3	35	Mix	bov	135	F	Hodos	TM	1	T. rhodesi	2021-10-01	117	45.665165, 21.794075	PMF	C	1	1	1	0	0	1	0	0	0	0	0	0	0	0	0	0
HD7	14	BR	bov	187	F	POPESTI	HD	1	T. rhodesi	2022-07-01	295	45.826347, 22.845587	PMF	C	1	1	1	0	0	1	0	0	0	0	0	0	0	0	0	0
HD7	36	Mix	bov	13	F	VALEA VINTULUI	AB	1	T. rhodesi	2022-07-01	345	46.026864, 23.431574	PMF	C	1	1	1	0	0	1	0	0	0	0	0	0	0	0	0	0
HD7	1	BR	bov	52	F	Fânațe	MS	1	T. rhodesi	2022-07-01	358	46.650860, 24.313066	PMF	C	1	1	1	0	0	1	0	0	0	0	0	0	0	0	0	0
HD3	48	Mix	bov	159	F	Blaj	AB	1	T. rhodesi	2021-10-01	260	46.169110, 23.935472	PMF	C	1	1	0	1	0	1	0	0	0	0	0	0	0	0	0	0
HD3	30	Mix	bov	39	M	Vințu de Jos	AB	1	T. rhodesi	2021-10-01	283	45.990342, 23.492675	PMF	C	1	3	0	3	1	2	0	0	0	0	0	0	0	0	0	0
HD3	7	BR	bov	42	M	Cojocna	CJ	1	T. rhodesi	2021-10-01	389	46.742825, 23.828487	PMF	C	1	1	1	0	0	1	0	0	0	0	0	0	0	0	0	0
CJ1	117		bov	145	F	Valea Lupșii, nr 34	AB	1	T. rhodesi	2021-02-01	568	46.391760, 23.221890	CMCF	A	1	3	3	0	2	1	0	0	0	0	0	0	0	0	0	0
BT1	6	Mix	bov	115	F	Bălțătești	NT	1	T. rhodesi	2021-06-01	425	47.12461116642093, 26.3045202349655	CMCF	C	1	1	0	1	0	1	0	0	0	0	0	0	0	0	0	0
HD3	14	BR	bov	140	F	Sibiu	SB	1	T. rhodesi	2021-10-01	415	45.812417, 24.095547	PMF	C	1	1	1	0	0	1	0	0	0	0	0	0	0	0	0	0
HD7	39	BR	bov	14	F	GEOGEL	AB	1	T. rhodesi	2022-07-01	869	46.308572, 23.360897	CMCF	A	1	1	0	1	0	1	0	0	0	0	0	0	0	0	0	0
HD3	38	BR	bov	68	F	Vidra	AB	1	T. rhodesi	2021-10-01	650	46.356635, 22.930843	CMCF	A	1	1	0	1	0	1	0	0	0	0	0	0	0	0	0	0
HD3	26	BR	bov	55	M	Geogel	AB	1	T. rhodesi	2021-10-01	869	46.310025, 23.380172	CMCF	A	1	1	0	1	0	1	0	0	0	0	0	0	0	0	0	0
HD4	36	BR	bov	37	M	Ciuruleasa	AB	1	T. rhodesi	2021-11-01	836	46.259283, 23.020392	CMCF	A	1	1	1	0	0	1	0	0	0	0	0	0	0	0	0	0
HD4	18	BR	bov	69	F	Sagu	AR	1	T. gulosa	2021-11-01	143	46.040036, 21.285227	PMF	P	1	9	9	0	0	0	0	0	0	0	0	0	3	6	0	0
HD5	16	BR	bov	125	F	CIONESTI	AB	1	T. gulosa	2022-05-01	836	46.259283, 23.020392	CMCF	A	1	2	2	0	0	0	0	0	0	0	0	0	0	0	2	0
HD3	52	Mix	bov	137	F	Blaj	AB	1	T. gulosa	2021-10-01	260	46.184087, 23.935472	PMF	C	1	1	1	0	0	0	0	0	0	0	0	0	0	1	0	0
TL2	6		bov	72	F	Ostrov	CT	0	0	2021-08-01	10	44.101393, 27.3760204	BMF	S	0	0	0	0	0	0	0	0	0	0	0	0	0	0	0	0
TL2	9		bov	63	F	Viile	CT	0	0	2021-08-01	25	44.155607, 27.762322	PS	S	0	0	0	0	0	0	0	0	0	0	0	0	0	0	0	0
TL2	12		bov	58	F	Viile	CT	0	0	2021-08-01	25	44.168476, 27.751046	PS	S	0	0	0	0	0	0	0	0	0	0	0	0	0	0	0	0
TL1	1		bov	127	F	ENISALA	TL	0	0	2021-07-01	26	44.878771, 28.812461	PS	S	0	0	0	0	0	0	0	0	0	0	0	0	0	0	0	0
TL1	2		bov	148	F	ENISALA	TL	0	0	2021-07-01	26	44.878771, 28.812461	PS	S	0	0	0	0	0	0	0	0	0	0	0	0	0	0	0	0
TL1	3		bov	127	F	ENISALA	TL	0	0	2021-07-01	26	44.878771, 28.812461	PS	S	0	0	0	0	0	0	0	0	0	0	0	0	0	0	0	0
TL1	4		bov	38	F	ENISALA	TL	0	0	2021-07-01	26	44.878771, 28.812461	PS	S	0	0	0	0	0	0	0	0	0	0	0	0	0	0	0	0
TL1	6		bov	53	F	ENISALA	TL	0	0	2021-07-01	26	44.878771, 28.812461	PS	S	0	0	0	0	0	0	0	0	0	0	0	0	0	0	0	0
TL1	7		bov	38	F	ENISALA	TL	0	0	2021-07-01	26	44.878771, 28.812461	PS	S	0	0	0	0	0	0	0	0	0	0	0	0	0	0	0	0
TL1	8		bov	26	F	ENISALA	TL	0	0	2021-07-01	26	44.878771, 28.812461	PS	S	0	0	0	0	0	0	0	0	0	0	0	0	0	0	0	0
TL1	9		bov	127	F	ENISALA	TL	0	0	2021-07-01	26	44.878771, 28.812461	PS	S	0	0	0	0	0	0	0	0	0	0	0	0	0	0	0	0
TL1	10		bov	38	F	ENISALA	TL	0	0	2021-07-01	26	44.878771, 28.812461	PS	S	0	0	0	0	0	0	0	0	0	0	0	0	0	0	0	0
TL1	11		bov	32	F	ENISALA	TL	0	0	2021-07-01	26	44.878771, 28.812461	PS	S	0	0	0	0	0	0	0	0	0	0	0	0	0	0	0	0
TL1	13		bov	18	F	ENISALA	TL	0	0	2021-07-01	26	44.878771, 28.812461	PS	S	0	0	0	0	0	0	0	0	0	0	0	0	0	0	0	0
TL1	14		bov	53	F	ENISALA	TL	0	0	2021-07-01	26	44.878771, 28.812461	PS	S	0	0	0	0	0	0	0	0	0	0	0	0	0	0	0	0
TL1	15		bov	30	F	ENISALA	TL	0	0	2021-07-01	26	44.878771, 28.812461	PS	S	0	0	0	0	0	0	0	0	0	0	0	0	0	0	0	0
BT1	158	Holl	Bov	43	F	Matca(GL)	GL	0	0	2021-06-01	60	45.825494, 27.521030	EEFS	S	0	0	0	0	0	0	0	0	0	0	0	0	0	0	0	0
BT1	159	Holl	bov	47	F	Matca(GL)	GL	0	0	2021-06-01	60	45.825494, 27.521030	EEFS	S	0	0	0	0	0	0	0	0	0	0	0	0	0	0	0	0
BT1	160	Holl	bov	45	F	Matca(GL)	GL	0	0	2021-06-01	60	45.825494, 27.521030	EEFS	S	0	0	0	0	0	0	0	0	0	0	0	0	0	0	0	0
BT1	161	Holl	bov	35	F	Matca(GL)	GL	0	0	2021-06-01	60	45.825494, 27.521030	EEFS	S	0	0	0	0	0	0	0	0	0	0	0	0	0	0	0	0
BT1	162	Holl	bov	27	F	Matca(GL)	GL	0	0	2021-06-01	60	45.825494, 27.521030	EEFS	S	0	0	0	0	0	0	0	0	0	0	0	0	0	0	0	0
BT1	163	Holl	bov	70	F	Matca(GL)	GL	0	0	2021-06-01	60	45.825494, 27.521030	EEFS	S	0	0	0	0	0	0	0	0	0	0	0	0	0	0	0	0
BT1	164	Holl	bov	38	F	Matca(GL)	GL	0	0	2021-06-01	60	45.825494, 27.521030	EEFS	S	0	0	0	0	0	0	0	0	0	0	0	0	0	0	0	0
BT1	165	Holl	bov	37	F	Matca(GL)	GL	0	0	2021-06-01	60	45.825494, 27.521030	EEFS	S	0	0	0	0	0	0	0	0	0	0	0	0	0	0	0	0
BT1	166	Holl	bov	19	F	Matca(GL)	GL	0	0	2021-06-01	60	45.825494, 27.521030	EEFS	S	0	0	0	0	0	0	0	0	0	0	0	0	0	0	0	0
BT1	167	Holl	bov	20	F	Matca(GL)	GL	0	0	2021-06-01	60	45.825494, 27.521030	EEFS	S	0	0	0	0	0	0	0	0	0	0	0	0	0	0	0	0
BT1	168	Holl	bov	20	F	Matca(GL)	GL	0	0	2021-06-01	60	45.825494, 27.521030	EEFS	S	0	0	0	0	0	0	0	0	0	0	0	0	0	0	0	0
BT1	169	Holl	bov	20	M	Matca(GL)	GL	0	0	2021-06-01	60	45.825494, 27.521030	EEFS	S	0	0	0	0	0	0	0	0	0	0	0	0	0	0	0	0
BT1	170	Holl	bov	1	M	Matca(GL)	GL	0	0	2021-06-01	60	45.825494, 27.521030	EEFS	S	0	0	0	0	0	0	0	0	0	0	0	0	0	0	0	0
BT1	171	Holl	bov	1	M	Matca(GL)	GL	0	0	2021-06-01	60	45.887440, 27.556942	EEFS	S	0	0	0	0	0	0	0	0	0	0	0	0	0	0	0	0
BT1	172	Holl	bov	1	M	Matca(GL)	GL	0	0	2021-06-01	60	45.887440, 27.556942	EEFS	S	0	0	0	0	0	0	0	0	0	0	0	0	0	0	0	0
BT1	173	Holl	bov	1	M	Matca(GL)	GL	0	0	2021-06-01	60	45.887440, 27.556942	EEFS	S	0	0	0	0	0	0	0	0	0	0	0	0	0	0	0	0
BT1	174	Holl	bov	1	M	Matca(GL)	GL	0	0	2021-06-01	60	45.887440, 27.556942	EEFS	S	0	0	0	0	0	0	0	0	0	0	0	0	0	0	0	0
BT1	175	Holl	bov	1	M	Matca(GL)	GL	0	0	2021-06-01	60	45.887440, 27.556942	EEFS	S	0	0	0	0	0	0	0	0	0	0	0	0	0	0	0	0
BT1	176	Holl	bov	1	M	Matca(GL)	GL	0	0	2021-06-01	60	45.887440, 27.556942	EEFS	S	0	0	0	0	0	0	0	0	0	0	0	0	0	0	0	0
BT1	177	Holl	bov	1	M	Matca(GL)	GL	0	0	2021-06-01	60	45.887440, 27.556942	EEFS	S	0	0	0	0	0	0	0	0	0	0	0	0	0	0	0	0
BT1	178	Holl	bov	1	M	Matca(GL)	GL	0	0	2021-06-01	60	45.887440, 27.556942	EEFS	S	0	0	0	0	0	0	0	0	0	0	0	0	0	0	0	0
BT1	179	Holl	bov	1	M	Matca(GL)	GL	0	0	2021-06-01	60	45.887440, 27.556942	EEFS	S	0	0	0	0	0	0	0	0	0	0	0	0	0	0	0	0
BT1	180	Holl	bov	1	M	Matca(GL)	GL	0	0	2021-06-01	60	45.887440, 27.556942	EEFS	S	0	0	0	0	0	0	0	0	0	0	0	0	0	0	0	0
BT1	181	Holl	bov	1	M	Matca(GL)	GL	0	0	2021-06-01	60	45.887440, 27.556942	EEFS	S	0	0	0	0	0	0	0	0	0	0	0	0	0	0	0	0
BT1	182	Holl	bov	1	M	Matca(GL)	GL	0	0	2021-06-01	60	45.887440, 27.556942	EEFS	S	0	0	0	0	0	0	0	0	0	0	0	0	0	0	0	0
BT1	183	Holl	bov	1	M	Matca(GL)	GL	0	0	2021-06-01	60	45.887440, 27.556942	EEFS	S	0	0	0	0	0	0	0	0	0	0	0	0	0	0	0	0
BT1	184	Holl	bov	1	F	Matca(GL)	GL	0	0	2021-06-01	60	45.887440, 27.556942	EEFS	S	0	0	0	0	0	0	0	0	0	0	0	0	0	0	0	0
BT2	111		bov	156	F	Buhăeni	IS	0	0	2022-04-01	60	47.507251, 27.282625	EEFS	C	0	0	0	0	0	0	0	0	0	0	0	0	0	0	0	0
BT2	112		bov	11	M	Buhăeni	IS	0	0	2022-04-01	60	47.507251, 27.282625	EEFS	C	0	0	0	0	0	0	0	0	0	0	0	0	0	0	0	0
BT2	113		bov	8	M	Buhăeni	IS	0	0	2022-04-01	60	47.507251, 27.282625	EEFS	C	0	0	0	0	0	0	0	0	0	0	0	0	0	0	0	0
BT2	114		bov	11	M	Buhăeni	IS	0	0	2022-04-01	60	47.507251, 27.282625	EEFS	C	0	0	0	0	0	0	0	0	0	0	0	0	0	0	0	0
BT1	55	Mix	bov	50	F	Cudalbi	GL	0	0	2021-06-01	70	45.755327, 27.686362	EEFS	S	0	0	0	0	0	0	0	0	0	0	0	0	0	0	0	0
BT1	56	Mix	bov	26	F	Cudalbi	GL	0	0	2021-06-01	70	45.755327, 27.686362	EEFS	S	0	0	0	0	0	0	0	0	0	0	0	0	0	0	0	0
BT1	58	Mix	bov	39	F	Cudalbi	GL	0	0	2021-06-01	70	45.755327, 27.686362	EEFS	S	0	0	0	0	0	0	0	0	0	0	0	0	0	0	0	0
BT1	62	Mix	bov	26	F	Cudalbi	GL	0	0	2021-06-01	70	45.755327, 27.686362	EEFS	S	0	0	0	0	0	0	0	0	0	0	0	0	0	0	0	0
BT1	63	Mix	bov	30	F	Cudalbi	GL	0	0	2021-06-01	70	45.755327, 27.686362	EEFS	S	0	0	0	0	0	0	0	0	0	0	0	0	0	0	0	0
BT1	64	Mix	bov	46	F	Cudalbi	GL	0	0	2021-06-01	70	45.755327, 27.686362	EEFS	S	0	0	0	0	0	0	0	0	0	0	0	0	0	0	0	0
BT1	65	Mix	bov	22	F	Cudalbi	GL	0	0	2021-06-01	70	45.755327, 27.686362	EEFS	S	0	0	0	0	0	0	0	0	0	0	0	0	0	0	0	0
BT1	66	Mix	bov	39	F	Cudalbi	GL	0	0	2021-06-01	70	45.755327, 27.686362	EEFS	S	0	0	0	0	0	0	0	0	0	0	0	0	0	0	0	0
BT1	68	BM	bov	108	F	Cudalbi	GL	0	0	2021-06-01	70	45.798210, 27.686726	EEFS	S	0	0	0	0	0	0	0	0	0	0	0	0	0	0	0	0
BT1	67	Mix	bov	51	F	Cudalbi	GL	0	0	2021-06-01	70	45.798210, 27.686726	EEFS	S	0	0	0	0	0	0	0	0	0	0	0	0	0	0	0	0
BT1	69	Mix	bov	31	F	Cudalbi	GL	0	0	2021-06-01	70	45.798210, 27.686726	EEFS	S	0	0	0	0	0	0	0	0	0	0	0	0	0	0	0	0
BT1	70	Mix	bov	97	F	Cudalbi	GL	0	0	2021-06-01	70	45.798210, 27.686726	EEFS	S	0	0	0	0	0	0	0	0	0	0	0	0	0	0	0	0
BT1	71	Mix	bov	7	F	Cudalbi	GL	0	0	2021-06-01	70	45.798210, 27.686726	EEFS	S	0	0	0	0	0	0	0	0	0	0	0	0	0	0	0	0
BT1	73	Mix	bov	11	M	Cudalbi	GL	0	0	2021-06-01	70	45.798210, 27.686726	EEFS	S	0	0	0	0	0	0	0	0	0	0	0	0	0	0	0	0
BT1	74	Mix	bov	12	M	Cudalbi	GL	0	0	2021-06-01	70	45.798210, 27.686726	EEFS	S	0	0	0	0	0	0	0	0	0	0	0	0	0	0	0	0
BT1	130	BN	bov	133	F	Jijia	BT	0	0	2021-06-01	70	47.654894, 27.093015	EEFS	C	0	0	0	0	0	0	0	0	0	0	0	0	0	0	0	0
BT1	134	BR	bov	16	F	Jijia	BT	0	0	2021-06-01	70	47.654894, 27.093015	EEFS	C	0	0	0	0	0	0	0	0	0	0	0	0	0	0	0	0
BT1	129	Mix	bov	123	F	Jijia	BT	0	0	2021-06-01	70	47.654894, 27.093015	EEFS	C	0	0	0	0	0	0	0	0	0	0	0	0	0	0	0	0
BT1	131	Mix	bov	8	M	Jijia	BT	0	0	2021-06-01	70	47.654894, 27.093015	EEFS	C	0	0	0	0	0	0	0	0	0	0	0	0	0	0	0	0
BT1	132	Mix	bov	10	M	Jijia	BT	0	0	2021-06-01	70	47.654894, 27.093015	EEFS	C	0	0	0	0	0	0	0	0	0	0	0	0	0	0	0	0
BT1	133	Mix	bov	8	M	Jijia	BT	0	0	2021-06-01	70	47.654894, 27.093015	EEFS	C	0	0	0	0	0	0	0	0	0	0	0	0	0	0	0	0
BT1	135	Mix	bov	85	F	Jijia	BT	0	0	2021-06-01	70	47.654894, 27.093015	EEFS	C	0	0	0	0	0	0	0	0	0	0	0	0	0	0	0	0
BT1	128	Mix	bov	16	F	Albești	BT	0	0	2021-06-01	70	47.689209, 27.080827	EEFS	C	0	0	0	0	0	0	0	0	0	0	0	0	0	0	0	0
BT2	105		bov	11	M	Glăvănești	BC	0	0	2022-04-01	73	46.251377, 27.389367	CEMF	C	0	0	0	0	0	0	0	0	0	0	0	0	0	0	0	0
BT2	106		bov	133	F	Glăvănești	BC	0	0	2022-04-01	73	46.251377, 27.389367	CEMF	C	0	0	0	0	0	0	0	0	0	0	0	0	0	0	0	0
BT2	107		bov	11	M	Glăvănești	BC	0	0	2022-04-01	73	46.251377, 27.389367	CEMF	C	0	0	0	0	0	0	0	0	0	0	0	0	0	0	0	0
BT2	108		bov	11	M	Glăvănești	BC	0	0	2022-04-01	73	46.258669, 27.395740	CEMF	C	0	0	0	0	0	0	0	0	0	0	0	0	0	0	0	0
BT2	109		bov	11	M	Glăvănești	BC	0	0	2022-04-01	73	46.258669, 27.395740	CEMF	C	0	0	0	0	0	0	0	0	0	0	0	0	0	0	0	0
BT2	110		bov	5	M	Glăvănești	BC	0	0	2022-04-01	73	46.258669, 27.395740	CEMF	C	0	0	0	0	0	0	0	0	0	0	0	0	0	0	0	0
BT2	26		bov	75	F	Amaru	BZ	0	0	2022-04-01	77	44.930278, 26.578224	EEFS	S	0	0	0	0	0	0	0	0	0	0	0	0	0	0	0	0
BT2	27		bov	63	F	Amaru	BZ	0	0	2022-04-01	77	44.930278, 26.578224	EEFS	S	0	0	0	0	0	0	0	0	0	0	0	0	0	0	0	0
BT2	28		bov	38	F	Amaru	BZ	0	0	2022-04-01	77	44.930278, 26.578224	EEFS	S	0	0	0	0	0	0	0	0	0	0	0	0	0	0	0	0
BT2	29		bov	37	F	Amaru	BZ	0	0	2022-04-01	77	44.930278, 26.578224	EEFS	S	0	0	0	0	0	0	0	0	0	0	0	0	0	0	0	0
BT2	30		bov	51	F	Amaru	BZ	0	0	2022-04-01	77	44.930278, 26.578224	EEFS	S	0	0	0	0	0	0	0	0	0	0	0	0	0	0	0	0
BT2	31		bov	50	F	Amaru	BZ	0	0	2022-04-01	77	44.930278, 26.578224	EEFS	S	0	0	0	0	0	0	0	0	0	0	0	0	0	0	0	0
BT2	32		bov	52	F	Amaru	BZ	0	0	2022-04-01	77	44.930278, 26.578224	EEFS	S	0	0	0	0	0	0	0	0	0	0	0	0	0	0	0	0
BT2	33		bov	53	F	Amaru	BZ	0	0	2022-04-01	77	44.930278, 26.578224	EEFS	S	0	0	0	0	0	0	0	0	0	0	0	0	0	0	0	0
BT2	34		bov	62	F	Amaru	BZ	0	0	2022-04-01	77	44.930278, 26.578224	EEFS	S	0	0	0	0	0	0	0	0	0	0	0	0	0	0	0	0
BT2	35		bov	37	F	Amaru	BZ	0	0	2022-04-01	77	44.930278, 26.578224	EEFS	S	0	0	0	0	0	0	0	0	0	0	0	0	0	0	0	0
BT2	36		bov	49	F	Amaru	BZ	0	0	2022-04-01	77	44.930278, 26.578224	EEFS	S	0	0	0	0	0	0	0	0	0	0	0	0	0	0	0	0
BT2	37		bov	49	F	Amaru	BZ	0	0	2022-04-01	77	44.930278, 26.578224	EEFS	S	0	0	0	0	0	0	0	0	0	0	0	0	0	0	0	0
BT2	38		bov	51	F	Amaru	BZ	0	0	2022-04-01	77	44.930278, 26.578224	EEFS	S	0	0	0	0	0	0	0	0	0	0	0	0	0	0	0	0
BT2	39		bov	73	F	Amaru	BZ	0	0	2022-04-01	77	44.930278, 26.578224	EEFS	S	0	0	0	0	0	0	0	0	0	0	0	0	0	0	0	0
BT2	40		bov	75	F	Amaru	BZ	0	0	2022-04-01	77	44.930278, 26.578224	EEFS	S	0	0	0	0	0	0	0	0	0	0	0	0	0	0	0	0
BT2	41		bov	80	F	Amaru	BZ	0	0	2022-04-01	77	44.930278, 26.578224	EEFS	S	0	0	0	0	0	0	0	0	0	0	0	0	0	0	0	0
BT2	42		bov	92	F	Amaru	BZ	0	0	2022-04-01	77	44.930278, 26.578224	EEFS	S	0	0	0	0	0	0	0	0	0	0	0	0	0	0	0	0
BT2	43		bov	122	F	Amaru	BZ	0	0	2022-04-01	77	44.930278, 26.578224	EEFS	S	0	0	0	0	0	0	0	0	0	0	0	0	0	0	0	0
BT2	44		bov	99	F	Amaru	BZ	0	0	2022-04-01	77	44.930278, 26.578224	EEFS	S	0	0	0	0	0	0	0	0	0	0	0	0	0	0	0	0
BT2	45		bov	62	F	Amaru	BZ	0	0	2022-04-01	77	44.930278, 26.578224	EEFS	S	0	0	0	0	0	0	0	0	0	0	0	0	0	0	0	0
BT2	46		bov	48	F	Amaru	BZ	0	0	2022-04-01	77	44.930278, 26.578224	EEFS	S	0	0	0	0	0	0	0	0	0	0	0	0	0	0	0	0
BT2	47		bov	47	F	Amaru	BZ	0	0	2022-04-01	77	44.930278, 26.578224	EEFS	S	0	0	0	0	0	0	0	0	0	0	0	0	0	0	0	0
BT2	48		bov	47	F	Amaru	BZ	0	0	2022-04-01	77	44.930278, 26.578224	EEFS	S	0	0	0	0	0	0	0	0	0	0	0	0	0	0	0	0
HD7	12	Holl	bov	95	F	NADLAC	AR	0	0	2022-07-01	85	46.168027, 20.774975	PMF	P	0	0	0	0	0	0	0	0	0	0	0	0	0	0	0	0
HD3	34	Mix	bov	105	F	Sânmartinu	TM	0	0	2021-10-01	88	45.600519, 20.950102	PMF	P	0	0	0	0	0	0	0	0	0	0	0	0	0	0	0	0
HD5	35	BR	bov	137	F	Socodor	AR	0	0	2022-05-01	89	46.521109, 21.421194	PMF	P	0	0	0	0	0	0	0	0	0	0	0	0	0	0	0	0
HD5	36	BR	bov	143	F	Socodor	AR	0	0	2022-05-01	89	46.521109, 21.421194	PMF	P	0	0	0	0	0	0	0	0	0	0	0	0	0	0	0	0
HD3	41	Mix	bov	32	M	Sânpaul	AR	0	0	2021-10-01	102	46.450922, 24.357158	PMF	P	0	0	0	0	0	0	0	0	0	0	0	0	0	0	0	0
HD3	42	Mix	bov	42	M	Sânpaul	AR	0	0	2021-10-01	102	46.450922, 24.357158	PMF	P	0	0	0	0	0	0	0	0	0	0	0	0	0	0	0	0
HD3	43	Mix	bov	42	M	Sânpaul	AR	0	0	2021-10-01	102	46.450922, 24.357158	PMF	P	0	0	0	0	0	0	0	0	0	0	0	0	0	0	0	0
HD3	32	BR	bov	84	F	Recas	TM	0	0	2021-10-01	103	45.807547, 21.521315	PMF	C	0	0	0	0	0	0	0	0	0	0	0	0	0	0	0	0
HD3	33	Mix	bov	139	F	Hodos	TM	0	0	2021-10-01	117	45.664363, 21.791383	PMF	C	0	0	0	0	0	0	0	0	0	0	0	0	0	0	0	0
BT2	115		bov	12	M	Fântânele	IS	0	0	2022-04-01	123	47.411850, 27.189875	EEFS	C	0	0	0	0	0	0	0	0	0	0	0	0	0	0	0	0
HD5	4	BR	bov	10	M	SATU MARE	SM	0	0	2022-05-01	123	47.735253, 22.840038	PMF	P	0	0	0	0	0	0	0	0	0	0	0	0	0	0	0	0
BT1	90	BR	bov	82	F	Satu Mare	SM	0	0	2021-06-01	126	47.725777, 22.892554	PMF	P	0	0	0	0	0	0	0	0	0	0	0	0	0	0	0	0
BT1	94	BR	bov	146	F	Satu Mare	SM	0	0	2021-06-01	126	47.725777, 22.892554	PMF	P	0	0	0	0	0	0	0	0	0	0	0	0	0	0	0	0
BT1	95	BR	bov	144	F	Satu Mare	SM	0	0	2021-06-01	126	47.725777, 22.892554	PMF	P	0	0	0	0	0	0	0	0	0	0	0	0	0	0	0	0
BT1	98	BR	bov	9	F	Satu Mare	SM	0	0	2021-06-01	126	47.725777, 22.892554	PMF	P	0	0	0	0	0	0	0	0	0	0	0	0	0	0	0	0
BT1	99	BR	bov	74	F	Satu Mare	SM	0	0	2021-06-01	126	47.725777, 22.892554	PMF	P	0	0	0	0	0	0	0	0	0	0	0	0	0	0	0	0
BT1	91	Mix	bov	8	M	Satu Mare	SM	0	0	2021-06-01	126	47.725777, 22.892554	PMF	P	0	0	0	0	0	0	0	0	0	0	0	0	0	0	0	0
BT1	96	Mix	bov	30	M	Satu Mare	SM	0	0	2021-06-01	126	47.725777, 22.892554	PMF	P	0	0	0	0	0	0	0	0	0	0	0	0	0	0	0	0
BT1	83	BM	bov	119	F	Satu Mare	SM	0	0	2021-06-01	126	47.816404, 22.828016	EEFS	P	0	0	0	0	0	0	0	0	0	0	0	0	0	0	0	0
BT1	78	BR	bov	50	F	Satu Mare	SM	0	0	2021-06-01	126	47.816404, 22.828016	PMF	P	0	0	0	0	0	0	0	0	0	0	0	0	0	0	0	0
BT1	79	BR	bov	53	F	Satu Mare	SM	0	0	2021-06-01	126	47.816404, 22.828016	PMF	P	0	0	0	0	0	0	0	0	0	0	0	0	0	0	0	0
BT1	80	BR	bov	77	F	Satu Mare	SM	0	0	2021-06-01	126	47.816404, 22.828016	PMF	P	0	0	0	0	0	0	0	0	0	0	0	0	0	0	0	0
BT1	81	BR	bov	12	M	Satu Mare	SM	0	0	2021-06-01	126	47.816404, 22.828016	PMF	P	0	0	0	0	0	0	0	0	0	0	0	0	0	0	0	0
BT1	82	BR	bov	29	M	Satu Mare	SM	0	0	2021-06-01	126	47.816404, 22.828016	PMF	P	0	0	0	0	0	0	0	0	0	0	0	0	0	0	0	0
BT1	85	BR	bov	118	F	Satu Mare	SM	0	0	2021-06-01	126	47.816404, 22.828016	PMF	P	0	0	0	0	0	0	0	0	0	0	0	0	0	0	0	0
BT1	86	BR	bov	84	F	Satu Mare	SM	0	0	2021-06-01	126	47.816404, 22.828016	PMF	P	0	0	0	0	0	0	0	0	0	0	0	0	0	0	0	0
BT1	87	BR	bov	166	F	Satu Mare	SM	0	0	2021-06-01	126	47.816404, 22.828016	PMF	P	0	0	0	0	0	0	0	0	0	0	0	0	0	0	0	0
BT1	88	BR	bov	141	F	Satu Mare	SM	0	0	2021-06-01	126	47.816404, 22.828016	PMF	P	0	0	0	0	0	0	0	0	0	0	0	0	0	0	0	0
BT1	77	Holl	bov	3	M	Satu Mare	SM	0	0	2021-06-01	126	47.816404, 22.828016	PMF	P	0	0	0	0	0	0	0	0	0	0	0	0	0	0	0	0
BT1	84	Mix	bov	75	F	Satu Mare	SM	0	0	2021-06-01	126	47.816404, 22.828016	PMF	P	0	0	0	0	0	0	0	0	0	0	0	0	0	0	0	0
HD1	15	BR	bov	121	F	Orțișoara	TM	0	0	2021-06-01	127	45.962937, 21.186066	PMF	P	0	0	0	0	0	0	0	0	0	0	0	0	0	0	0	0
HD1	16	BR	bov	122	F	Orțișoara	TM	0	0	2021-06-01	127	45.962937, 21.186066	PMF	P	0	0	0	0	0	0	0	0	0	0	0	0	0	0	0	0
HD1	11	FRZ	bov	27	F	Orțișoara	TM	0	0	2021-06-01	127	45.962937, 21.186066	PMF	P	0	0	0	0	0	0	0	0	0	0	0	0	0	0	0	0
HD5	32	BR	bov	91	F	Orțișoara	TM	0	0	2022-05-01	127	45.972572, 21.206623	PMF	P	0	0	0	0	0	0	0	0	0	0	0	0	0	0	0	0
HD5	34	BR	bov	20	M	Orțișoara	TM	0	0	2022-05-01	127	45.972572, 21.206623	PMF	P	0	0	0	0	0	0	0	0	0	0	0	0	0	0	0	0
HD5	33	Mix	bov	31	F	Orțișoara	TM	0	0	2022-05-01	127	45.972572, 21.206623	PMF	P	0	0	0	0	0	0	0	0	0	0	0	0	0	0	0	0
HD5	22	BR	bov	21	F	HOREA	AB	0	0	2022-05-01	137	46.512968, 22.928960	CMCF	A	0	0	0	0	0	0	0	0	0	0	0	0	0	0	0	0
HD2	6	AA	bov	16	M	Făget	TM	0	0	2021-07-01	145	45.866458, 22.176890	PMF	C	0	0	0	0	0	0	0	0	0	0	0	0	0	0	0	0
HD2	7	AA	bov	22	M	Făget	TM	0	0	2021-07-01	145	45.866458, 22.176890	PMF	C	0	0	0	0	0	0	0	0	0	0	0	0	0	0	0	0
HD5	31	LYM	bov	163	F	Tisa Nouă	AR	0	0	2022-05-01	149	46.078305, 21.380285	PMF	P	0	0	0	0	0	0	0	0	0	0	0	0	0	0	0	0
HD5	26	BR	bov	230	F	ILIA	HD	0	0	2022-05-01	150	45.929511, 22.665642	PMF	C	0	0	0	0	0	0	0	0	0	0	0	0	0	0	0	0
HD5	25	Mix	bov	142	F	ILIA	HD	0	0	2022-05-01	150	45.929511, 22.665642	PMF	C	0	0	0	0	0	0	0	0	0	0	0	0	0	0	0	0
HD5	27	Mix	bov	101	F	ILIA	HD	0	0	2022-05-01	150	45.929511, 22.665642	PMF	C	0	0	0	0	0	0	0	0	0	0	0	0	0	0	0	0
HD7	44	BR	bov	90	F	ILIA	HD	0	0	2022-07-01	150	45.934287, 22.671908	PMF	C	0	0	0	0	0	0	0	0	0	0	0	0	0	0	0	0
HD1	7	BR	bov	159	F	Ilia	HD	0	0	2021-06-01	150	45.938466, 22.647017	PMF	C	0	0	0	0	0	0	0	0	0	0	0	0	0	0	0	0
HD2	9	Holl	bov	51	F	Ilia	HD	0	0	2021-07-01	150	45.938466, 22.647017	PMF	C	0	0	0	0	0	0	0	0	0	0	0	0	0	0	0	0
HD2	10	Holl	bov	60	F	Ilia	HD	0	0	2021-07-01	150	45.938466, 22.647017	PMF	C	0	0	0	0	0	0	0	0	0	0	0	0	0	0	0	0
HD1	9	Mix	bov	25	F	Ilia	HD	0	0	2021-06-01	150	45.938466, 22.647017	PMF	C	0	0	0	0	0	0	0	0	0	0	0	0	0	0	0	0
HD1	10	Mix	bov	34	F	Ilia	HD	0	0	2021-06-01	150	45.938466, 22.647017	PMF	C	0	0	0	0	0	0	0	0	0	0	0	0	0	0	0	0
HD2	12	BR	bov	26	F	Ilia	HD	0	0	2021-07-01	150	45.943355, 22.652912	PMF	C	0	0	0	0	0	0	0	0	0	0	0	0	0	0	0	0
HD2	13	BR	bov	101	F	Ilia	HD	0	0	2021-07-01	150	45.943355, 22.652912	PMF	C	0	0	0	0	0	0	0	0	0	0	0	0	0	0	0	0
HD2	14	BR	bov	25	F	Ilia	HD	0	0	2021-07-01	150	45.943355, 22.652912	PMF	C	0	0	0	0	0	0	0	0	0	0	0	0	0	0	0	0
HD2	11	Holl	bov	79	F	Ilia	HD	0	0	2021-07-01	150	45.943355, 22.652912	PMF	C	0	0	0	0	0	0	0	0	0	0	0	0	0	0	0	0
HD2	15	Mix	bov	87	F	Ilia	HD	0	0	2021-07-01	150	45.943355, 22.652912	PMF	C	0	0	0	0	0	0	0	0	0	0	0	0	0	0	0	0
HD4	23	Mix	bov	67	M	Pomezeu	BH	0	0	2021-11-01	150	46.796710, 22.285552	PMF	C	0	0	0	0	0	0	0	0	0	0	0	0	0	0	0	0
BT1	51	BR	bov	97	F	Dăneștii Chioarului	MM	0	0	2021-06-01	157	47.557414, 23.354745	PMF	C	0	0	0	0	0	0	0	0	0	0	0	0	0	0	0	0
BT1	13	BR	bov	29	F	Miorcani	BT	0	0	2021-06-01	161	48.206911, 26.842818	EEFS	C	0	0	0	0	0	0	0	0	0	0	0	0	0	0	0	0
BT1	103	BR	bov	184	F	Santa Mare	BT	0	0	2021-06-01	170	47.598673, 27.367029	EEFS	C	0	0	0	0	0	0	0	0	0	0	0	0	0	0	0	0
BT1	104	Mix	bov	51	F	Santa Mare	BT	0	0	2021-06-01	170	47.598673, 27.367029	EEFS	C	0	0	0	0	0	0	0	0	0	0	0	0	0	0	0	0
CJ2	461		bov	23	F	Orvișele	BH	0	0	2021-04-01	171	47.148612, 22.207231	PMF	P	0	0	0	0	0	0	0	0	0	0	0	0	0	0	0	0
HD4	2	BR	bov	42	F	Măeriște	SJ	0	0	2021-11-01	179	47.317543, 22.793584	PMF	C	0	0	0	0	0	0	0	0	0	0	0	0	0	0	0	0
HD2	2	BR	bov	48	F	Măeriște	SJ	0	0	2021-07-01	179	47.331011, 22.790451	PMF	C	0	0	0	0	0	0	0	0	0	0	0	0	0	0	0	0
HD2	5	BU	bov	77	F	Măeriște	SJ	0	0	2021-07-01	179	47.331011, 22.790451	PMF	C	0	0	0	0	0	0	0	0	0	0	0	0	0	0	0	0
HD2	1	FLECK	bov	90	F	Măeriște	SJ	0	0	2021-07-01	179	47.331011, 22.790451	PMF	C	0	0	0	0	0	0	0	0	0	0	0	0	0	0	0	0
HD1	21	BR	bov	133	F	Cristur	HD	0	0	2021-06-01	187	45.837525, 22.941663	PMF	C	0	0	0	0	0	0	0	0	0	0	0	0	0	0	0	0
BT1	110	Holl	bov	19	M	Loturi Enescu	BT	0	0	2021-06-01	187	47.993740, 26.375341	CEMF	C	0	0	0	0	0	0	0	0	0	0	0	0	0	0	0	0
HD5	11	Mix	bov	156	F	DRĂGOTENI	BH	0	0	2022-05-01	188	46.735521, 22.324160	PMF	C	0	0	0	0	0	0	0	0	0	0	0	0	0	0	0	0
HD5	13	Mix	bov	117	F	DRĂGOTENI	BH	0	0	2022-05-01	188	46.735521, 22.324160	PMF	C	0	0	0	0	0	0	0	0	0	0	0	0	0	0	0	0
BT2	119		bov	116	F	Săucenița	BT	0	0	2022-04-01	189	47.907710, 26.408214	CEMF	C	0	0	0	0	0	0	0	0	0	0	0	0	0	0	0	0
BT2	120		bov	138	F	Săucenița	BT	0	0	2022-04-01	189	47.907710, 26.408214	CEMF	C	0	0	0	0	0	0	0	0	0	0	0	0	0	0	0	0
HD7	30	BR	bov	148	F	GURBESTI	BH	0	0	2022-07-01	192	46.749771, 22.372649	PMF	C	0	0	0	0	0	0	0	0	0	0	0	0	0	0	0	0
MS1	1		bov	108	F	Moșuni	MS	0	0	2021-04-01	200	46.569278, 24.739966	PMF	C	0	0	0	0	0	0	0	0	0	0	0	0	0	0	0	0
MS1	2		bov	60	F	Moșuni	MS	0	0	2021-04-01	200	46.569278, 24.739966	PMF	C	0	0	0	0	0	0	0	0	0	0	0	0	0	0	0	0
MS1	3		bov	36	F	Moșuni	MS	0	0	2021-04-01	200	46.569278, 24.739966	PMF	C	0	0	0	0	0	0	0	0	0	0	0	0	0	0	0	0
MS1	4		bov	62	F	Moșuni	MS	0	0	2021-04-01	200	46.569278, 24.739966	PMF	C	0	0	0	0	0	0	0	0	0	0	0	0	0	0	0	0
BT2	93		bov	12	M	Lișmănița	BT	0	0	2022-04-01	200	48.140374, 26.679654	EEFS	C	0	0	0	0	0	0	0	0	0	0	0	0	0	0	0	0
BT2	94		bov	13	M	Lișmănița	BT	0	0	2022-04-01	200	48.140374, 26.679654	EEFS	C	0	0	0	0	0	0	0	0	0	0	0	0	0	0	0	0
BT2	95		bov	14	M	Lișmănița	BT	0	0	2022-04-01	200	48.140374, 26.679654	EEFS	C	0	0	0	0	0	0	0	0	0	0	0	0	0	0	0	0
BT2	96		bov	14	M	Lișmănița	BT	0	0	2022-04-01	200	48.140374, 26.679654	EEFS	C	0	0	0	0	0	0	0	0	0	0	0	0	0	0	0	0
BT2	144		bov	16	F	Lișmănița	BT	0	0	2022-04-01	200	48.140374, 26.679654	EEFS	C	0	0	0	0	0	0	0	0	0	0	0	0	0	0	0	0
BT2	145		bov	131	F	Lișmănița	BT	0	0	2022-04-01	200	48.140374, 26.679654	EEFS	C	0	0	0	0	0	0	0	0	0	0	0	0	0	0	0	0
BT2	146		bov	89	F	Lișmănița	BT	0	0	2022-04-01	200	48.140374, 26.679654	EEFS	C	0	0	0	0	0	0	0	0	0	0	0	0	0	0	0	0
HD5	9	Mix	bov	162	F	PETREASA	BH	0	0	2022-05-01	202	46.537198, 22.949110	CMCF	C	0	0	0	0	0	0	0	0	0	0	0	0	0	0	0	0
HD4	25	BR	bov	123	F	Bobâlna	HD	0	0	2021-11-01	207	45.879223, 23.128710	PMF	C	0	0	0	0	0	0	0	0	0	0	0	0	0	0	0	0
HD4	20	BR	bov	199	F	Nimaiesti	BH	0	0	2021-11-01	212	46.686203, 22.391714	PMF	C	0	0	0	0	0	0	0	0	0	0	0	0	0	0	0	0
HD4	22	BR	bov	200	F	Nimaiesti	BH	0	0	2021-11-01	212	46.686203, 22.391714	PMF	C	0	0	0	0	0	0	0	0	0	0	0	0	0	0	0	0
HD7	26	Mix	bov	15	M	GALTIU	AB	0	0	2022-07-01	216	46.144396, 23.666991	PMF	C	0	0	0	0	0	0	0	0	0	0	0	0	0	0	0	0
BT1	105	BR	bov	23	M	Hulubesti	BT	0	0	2021-06-01	223	48.038093, 26.354527	CEMF	C	0	0	0	0	0	0	0	0	0	0	0	0	0	0	0	0
BT1	108	BR	bov	14	M	Hulubesti	BT	0	0	2021-06-01	223	48.038093, 26.354527	CEMF	C	0	0	0	0	0	0	0	0	0	0	0	0	0	0	0	0
BT1	50	BM	bov	136	F	Chechiș	MM	0	0	2021-06-01	228	47.589855, 23.613975	PMF	C	0	0	0	0	0	0	0	0	0	0	0	0	0	0	0	0
CJ1	128		bov	119	F	Aștileu, 117	BH	0	0	2021-02-01	229	47.033512, 22.398591	PMF	P	0	0	0	0	0	0	0	0	0	0	0	0	0	0	0	0
CJ2	463		bov	135	F	Pericei	SJ	0	0	2021-04-01	240	47.235629, 22.850576	PMF	C	0	0	0	0	0	0	0	0	0	0	0	0	0	0	0	0
CJ2	464		bov	135	F	Pericei	SJ	0	0	2021-04-01	240	47.235629, 22.850576	PMF	C	0	0	0	0	0	0	0	0	0	0	0	0	0	0	0	0
CJ2	462		bov	38	F	Periceiu Mic	SJ	0	0	2021-04-01	240	47.241963, 22.907599	PMF	C	0	0	0	0	0	0	0	0	0	0	0	0	0	0	0	0
HD1	3	BR	bov	12	M	Crasna	SJ	0	0	2021-06-01	241	47.160566, 22.855940	PMF	C	0	0	0	0	0	0	0	0	0	0	0	0	0	0	0	0
HD1	4	BR	bov	10	M	Crasna	SJ	0	0	2021-06-01	241	47.160566, 22.855940	PMF	C	0	0	0	0	0	0	0	0	0	0	0	0	0	0	0	0
HD1	5	BR	bov	10	M	Crasna	SJ	0	0	2021-06-01	241	47.160566, 22.855940	PMF	C	0	0	0	0	0	0	0	0	0	0	0	0	0	0	0	0
HD2	18	Mix	bov	16	M	Lunca Mureșului	AB	0	0	2021-07-01	247	46.418049, 23.917859	CMCF	C	0	0	0	0	0	0	0	0	0	0	0	0	0	0	0	0
HD2	22	BR	bov	16	M	Lunca Mureșului	AB	0	0	2021-07-01	247	46.420320, 23.914200	PMF	C	0	0	0	0	0	0	0	0	0	0	0	0	0	0	0	0
HD2	20	Mix	bov	16	M	Lunca Mureșului	AB	0	0	2021-07-01	247	46.420320, 23.914200	PMF	C	0	0	0	0	0	0	0	0	0	0	0	0	0	0	0	0
HD2	21	Mix	bov	16	M	Lunca Mureșului	AB	0	0	2021-07-01	247	46.420320, 23.914200	PMF	C	0	0	0	0	0	0	0	0	0	0	0	0	0	0	0	0
BT1	1	Mix	bov	22	M	Fărcășeni	IS	0	0	2021-06-01	247	47.162391, 26.889875	CEMF	C	0	0	0	0	0	0	0	0	0	0	0	0	0	0	0	0
BT1	2	Mix	bov	26	M	Fărcășeni	IS	0	0	2021-06-01	247	47.162391, 26.889875	CEMF	C	0	0	0	0	0	0	0	0	0	0	0	0	0	0	0	0
BT1	3	Mix	bov	22	M	Fărcășeni	IS	0	0	2021-06-01	247	47.162391, 26.889875	CEMF	C	0	0	0	0	0	0	0	0	0	0	0	0	0	0	0	0
BT1	4	Mix	bov	16	M	Fărcășeni	IS	0	0	2021-06-01	247	47.162391, 26.889875	CEMF	C	0	0	0	0	0	0	0	0	0	0	0	0	0	0	0	0
BT1	5	Mix	bov	22	M	Fărcășeni	IS	0	0	2021-06-01	247	47.162391, 26.889875	CEMF	C	0	0	0	0	0	0	0	0	0	0	0	0	0	0	0	0
BT1	185	Mix	bov	74	F	Dolhasca(SV)	SV	0	0	2021-06-01	247	47.414127, 26.620795	CEMF	C	0	0	0	0	0	0	0	0	0	0	0	0	0	0	0	0
HD7	32	Mix	bov	30	M	MIZIES	BH	0	0	2022-07-01	249	46.659348, 22.389064	PMF	C	0	0	0	0	0	0	0	0	0	0	0	0	0	0	0	0
HD7	33	Mix	bov	32	M	MIZIES	BH	0	0	2022-07-01	249	46.659348, 22.389064	PMF	C	0	0	0	0	0	0	0	0	0	0	0	0	0	0	0	0
BN1	18	BR	bov	65	F	ROMÂNAȘI	SJ	0	0	2021-04-01	249	47.122912, 23.183169	PMF	C	0	0	0	0	0	0	0	0	0	0	0	0	0	0	0	0
HD7	31	BR	bov	108	F	ROSIA	BH	0	0	2022-07-01	251	46.817604, 22.376404	PMF	C	0	0	0	0	0	0	0	0	0	0	0	0	0	0	0	0
HD7	35	Mix	bov	73	F	BANESTI	AR	0	0	2022-07-01	254	46.281982, 22.602825	PMF	C	0	0	0	0	0	0	0	0	0	0	0	0	0	0	0	0
HD2	25	BR	bov	110	F	Blaj	AB	0	0	2021-07-01	260	46.157339, 23.946630	PMF	C	0	0	0	0	0	0	0	0	0	0	0	0	0	0	0	0
HD2	26	BR	bov	40	M	Blaj	AB	0	0	2021-07-01	260	46.157339, 23.946630	PMF	C	0	0	0	0	0	0	0	0	0	0	0	0	0	0	0	0
HD2	23	Mix	bov	50	F	Blaj	AB	0	0	2021-07-01	260	46.157339, 23.946630	PMF	C	0	0	0	0	0	0	0	0	0	0	0	0	0	0	0	0
HD2	24	Mix	bov	35	M	Blaj	AB	0	0	2021-07-01	260	46.157339, 23.946630	PMF	C	0	0	0	0	0	0	0	0	0	0	0	0	0	0	0	0
HD3	47	BR	bov	40	F	Blaj	AB	0	0	2021-10-01	260	46.165223, 23.940050	PMF	C	0	0	0	0	0	0	0	0	0	0	0	0	0	0	0	0
HD4	44	BR	bov	33	M	Blaj	AB	0	0	2021-11-01	260	46.169110, 23.935472	PMF	C	0	0	0	0	0	0	0	0	0	0	0	0	0	0	0	0
HD3	50	BR	bov	104	F	Blaj	AB	0	0	2021-10-01	260	46.171844, 23.933412	PMF	C	0	0	0	0	0	0	0	0	0	0	0	0	0	0	0	0
HD3	51	BR	bov	41	F	Blaj	AB	0	0	2021-10-01	260	46.171844, 23.933412	PMF	C	0	0	0	0	0	0	0	0	0	0	0	0	0	0	0	0
HD1	23	BN	bov	53	M	Blaj	AB	0	0	2021-06-01	260	46.17868286126279, 23.940279067469664	PMF	C	0	0	0	0	0	0	0	0	0	0	0	0	0	0	0	0
BN1	11	BNR	bov	147	F	IADĂRA	MM	0	0	2021-04-01	263	47.487148, 23.397574	PMF	C	0	0	0	0	0	0	0	0	0	0	0	0	0	0	0	0
BN1	8	BR	bov	129	F	IADĂRA	MM	0	0	2021-04-01	263	47.487148, 23.397574	PMF	C	0	0	0	0	0	0	0	0	0	0	0	0	0	0	0	0
BN1	10	BR	bov	138	F	IADĂRA	MM	0	0	2021-04-01	263	47.487148, 23.397574	PMF	C	0	0	0	0	0	0	0	0	0	0	0	0	0	0	0	0
BT1	43	Mix	bov	77	M	Săsarm	BN	0	0	2021-06-01	265	47.221753, 24.228394	PMF	C	0	0	0	0	0	0	0	0	0	0	0	0	0	0	0	0
BN1	26	BR	bov	148	F	COCIU	BN	0	0	2021-04-01	266	47.204248, 24.232836	PMF	C	0	0	0	0	0	0	0	0	0	0	0	0	0	0	0	0
CJ2	466		bov	149	F	Vadu Crișului	BH	0	0	2021-04-01	270	46.989063, 22.531049	PMF	P	0	0	0	0	0	0	0	0	0	0	0	0	0	0	0	0
CJ2	468		bov	26	F	Vadu Crișului	BH	0	0	2021-04-01	270	46.989063, 22.531049	PMF	P	0	0	0	0	0	0	0	0	0	0	0	0	0	0	0	0
CJ2	469		bov	34	F	Vadu Crișului	BH	0	0	2021-04-01	270	46.989063, 22.531049	PMF	P	0	0	0	0	0	0	0	0	0	0	0	0	0	0	0	0
CJ2	470		bov	59	F	Vadu Crișului	BH	0	0	2021-04-01	270	46.989063, 22.531049	PMF	P	0	0	0	0	0	0	0	0	0	0	0	0	0	0	0	0
HD3	23		BUBALUS	44	F	Pestisu Mare	HD	0	0	2021-10-01	273	45.796649, 22.916375	PMF	C	0	0	0	0	0	0	0	0	0	0	0	0	0	0	0	0
HD1	1	Holl	bov	67	F	Zalău	SJ	0	0	2021-06-01	275	47.186582, 23.020952	PMF	C	0	0	0	0	0	0	0	0	0	0	0	0	0	0	0	0
HD1	2	Holl	bov	53	F	Zalău	SJ	0	0	2021-06-01	275	47.186582, 23.020952	PMF	C	0	0	0	0	0	0	0	0	0	0	0	0	0	0	0	0
HD4	1	HG	bov	46	F	Zalău	SJ	0	0	2021-11-01	275	47.194351, 23.020625	PMF	C	0	0	0	0	0	0	0	0	0	0	0	0	0	0	0	0
BT2	18		bov	30	F	Roznov	NT	0	0	2022-04-01	276	46.841771, 26.489324	CEMF	C	0	0	0	0	0	0	0	0	0	0	0	0	0	0	0	0
BT2	19		bov	29	F	Roznov	NT	0	0	2022-04-01	276	46.841771, 26.489324	CEMF	C	0	0	0	0	0	0	0	0	0	0	0	0	0	0	0	0
BT2	20		bov	34	F	Roznov	NT	0	0	2022-04-01	276	46.841771, 26.489324	CEMF	C	0	0	0	0	0	0	0	0	0	0	0	0	0	0	0	0
BT2	21		bov	30	F	Roznov	NT	0	0	2022-04-01	276	46.841771, 26.489324	CEMF	C	0	0	0	0	0	0	0	0	0	0	0	0	0	0	0	0
HD2	17	BR	bov	94	F	Măceu	HD	0	0	2021-07-01	278	45.674236, 22.980995	PMF	C	0	0	0	0	0	0	0	0	0	0	0	0	0	0	0	0
CJ1	146		bov	120	F	Bonțida, 822	CJ	0	0	2021-02-01	281	46.917255, 23.817737	PMF	C	0	0	0	0	0	0	0	0	0	0	0	0	0	0	0	0
CJ1	147		bov	120	F	Bonțida, 822	CJ	0	0	2021-02-01	281	46.917255, 23.817737	PMF	C	0	0	0	0	0	0	0	0	0	0	0	0	0	0	0	0
CJ1	130		bov	140	F	Bonțida, 8	CJ	0	0	2021-02-01	281	46.917255, 23.817737	PMF	C	0	0	0	0	0	0	0	0	0	0	0	0	0	0	0	0
CJ1	131		bov	130	F	Bonțida, 822	CJ	0	0	2021-02-01	281	46.917255, 23.817737	PMF	C	0	0	0	0	0	0	0	0	0	0	0	0	0	0	0	0
CJ1	152		bov	126	F	Bonțida, 822	CJ	0	0	2021-02-01	281	46.917255, 23.817737	PMF	C	0	0	0	0	0	0	0	0	0	0	0	0	0	0	0	0
CJ1	153		bov	144	F	Bonțida, 822	CJ	0	0	2021-02-01	281	46.917255, 23.817737	PMF	C	0	0	0	0	0	0	0	0	0	0	0	0	0	0	0	0
HD3	31	Mix	bov	42	M	Vințu de Jos	Ab	0	0	2021-10-01	283	45.988732, 23.499112	PMF	C	0	0	0	0	0	0	0	0	0	0	0	0	0	0	0	0
HD3	28		bov	63	M	Vințu de Jos	AB	0	0	2021-10-01	283	45.988732, 23.499112	PMF	C	0	0	0	0	0	0	0	0	0	0	0	0	0	0	0	0
HD3	49	BR	bov	68	M	Mănărade	AB	0	0	2021-10-01	283	46.142878, 23.959078	PMF	C	0	0	0	0	0	0	0	0	0	0	0	0	0	0	0	0
HD3	55	BR	bov	117	F	Mănărade	AB	0	0	2021-10-01	283	46.142878, 23.959078	PMF	C	0	0	0	0	0	0	0	0	0	0	0	0	0	0	0	0
HD3	56	Mix	bov	68	M	Mănărade	AB	0	0	2021-10-01	283	46.142878, 23.959078	PMF	C	0	0	0	0	0	0	0	0	0	0	0	0	0	0	0	0
HD5	28	BR	bov	129	F	PĂULIȘ	AR	0	0	2022-05-01	286	46.123648, 21.582524	PMF	P	0	0	0	0	0	0	0	0	0	0	0	0	0	0	0	0
HD5	29	BR	bov	87	F	PĂULIȘ	AR	0	0	2022-05-01	286	46.123648, 21.582524	PMF	P	0	0	0	0	0	0	0	0	0	0	0	0	0	0	0	0
HD5	30	BR	bov	85	F	PĂULIȘ	AR	0	0	2022-05-01	286	46.123648, 21.582524	PMF	P	0	0	0	0	0	0	0	0	0	0	0	0	0	0	0	0
BT1	109	BN	bov	49	F	Pomârla	BT	0	0	2021-06-01	286	48.033824, 26.331524	CEMF	C	0	0	0	0	0	0	0	0	0	0	0	0	0	0	0	0
BT1	106	BNR	bov	9	M	Pomârla	BT	0	0	2021-06-01	286	48.033824, 26.331524	CEMF	C	0	0	0	0	0	0	0	0	0	0	0	0	0	0	0	0
BT1	107	BNR	bov	9	M	Pomârla	BT	0	0	2021-06-01	286	48.033824, 26.331524	CEMF	C	0	0	0	0	0	0	0	0	0	0	0	0	0	0	0	0
CJ1	135		bov	194	F	Aiudul de Sus	AB	0	0	2021-02-01	288	46.323111, 23.667414	PMF	C	0	0	0	0	0	0	0	0	0	0	0	0	0	0	0	0
CJ1	136		bov	144	F	Aiudul de Sus	AB	0	0	2021-02-01	288	46.323111, 23.667414	PMF	C	0	0	0	0	0	0	0	0	0	0	0	0	0	0	0	0
BN1	29	BR	bov	9	F	ROȘIORI	MS	0	0	2021-04-01	293	46.519755, 24.084616	PMF	C	0	0	0	0	0	0	0	0	0	0	0	0	0	0	0	0
BT1	14	BR	bov	86	F	Șaeș	MS	0	0	2021-06-01	296	46.147431, 24.777260	PMF	C	0	0	0	0	0	0	0	0	0	0	0	0	0	0	0	0
BT1	15	BR	bov	84	F	Șaeș	MS	0	0	2021-06-01	296	46.147431, 24.777260	PMF	C	0	0	0	0	0	0	0	0	0	0	0	0	0	0	0	0
BT1	17	BR	bov	60	F	Șaeș	MS	0	0	2021-06-01	296	46.147431, 24.777260	PMF	C	0	0	0	0	0	0	0	0	0	0	0	0	0	0	0	0
BT1	18	BR	bov	106	F	Șaeș	MS	0	0	2021-06-01	296	46.147431, 24.777260	PMF	C	0	0	0	0	0	0	0	0	0	0	0	0	0	0	0	0
BT1	19	BR	bov	74	F	Șaeș	MS	0	0	2021-06-01	296	46.147431, 24.777260	PMF	C	0	0	0	0	0	0	0	0	0	0	0	0	0	0	0	0
BT1	20	BR	bov	11	M	Șaeș	MS	0	0	2021-06-01	296	46.147431, 24.777260	PMF	C	0	0	0	0	0	0	0	0	0	0	0	0	0	0	0	0
BT1	16	Mix	bov	112	F	Șaeș	MS	0	0	2021-06-01	296	46.147431, 24.777260	PMF	C	0	0	0	0	0	0	0	0	0	0	0	0	0	0	0	0
BT1	52	Holl	bov	173	F	Avrig	SB	0	0	2021-06-01	300	45.717684, 24.388490	CMCF	C	0	0	0	0	0	0	0	0	0	0	0	0	0	0	0	0
BT1	53	Mix	bov	37	F	Avrig	SB	0	0	2021-06-01	300	45.717684, 24.388490	CMCF	C	0	0	0	0	0	0	0	0	0	0	0	0	0	0	0	0
BT1	54	Mix	bov	68	F	Avrig	SB	0	0	2021-06-01	300	45.717684, 24.388490	CMCF	C	0	0	0	0	0	0	0	0	0	0	0	0	0	0	0	0
BN1	28	BNR	bov	104	F	ZAU DE CÂMPIE	MS	0	0	2021-04-01	300	46.620482, 24.146758	PMF	C	0	0	0	0	0	0	0	0	0	0	0	0	0	0	0	0
BN1	27	BR	bov	108	F	ZAU DE CÂMPIE	MS	0	0	2021-04-01	300	46.620482, 24.146758	PMF	C	0	0	0	0	0	0	0	0	0	0	0	0	0	0	0	0
BN1	5	BM	bov	126	F	BERBEȘTI	MM	0	0	2021-04-01	301	47.850388, 23.919125	CMCF	A	0	0	0	0	0	0	0	0	0	0	0	0	0	0	0	0
BN1	25	BM	bov	125	F	BERBEȘTI	MM	0	0	2021-04-01	301	47.850388, 23.919125	CMCF	A	0	0	0	0	0	0	0	0	0	0	0	0	0	0	0	0
CJ1	132		bov	152	F	Căianu Mic, 6	CJ	0	0	2021-02-01	302	47.243477, 24.150975	PMF	C	0	0	0	0	0	0	0	0	0	0	0	0	0	0	0	0
CJ1	133		bov	123	F	Apahida, 100	CJ	0	0	2021-02-01	303	46.808975, 23.757758	PMF	C	0	0	0	0	0	0	0	0	0	0	0	0	0	0	0	0
CJ1	121		bov	12	F	Luncani	CJ	0	0	2021-02-01	307	46.477302, 23.943947	CMCF	C	0	0	0	0	0	0	0	0	0	0	0	0	0	0	0	0
HD7	7	BR	bov	52	M	LUNA	CJ	0	0	2022-07-01	307	46.501280, 23.911326	PMF	C	0	0	0	0	0	0	0	0	0	0	0	0	0	0	0	0
HD7	6	Mix	bov	50	M	LUNA	CJ	0	0	2022-07-01	307	46.506412, 23.912356	PMF	C	0	0	0	0	0	0	0	0	0	0	0	0	0	0	0	0
BT2	117		bov	22	F	Sarafinești	BT	0	0	2022-04-01	312	47.622305, 26.613521	CEMF	C	0	0	0	0	0	0	0	0	0	0	0	0	0	0	0	0
BT2	118		bov	76	F	Sarafinești	BT	0	0	2022-04-01	312	47.622305, 26.613521	CEMF	C	0	0	0	0	0	0	0	0	0	0	0	0	0	0	0	0
BT1	155	BR	bov	13	M	Sarafinesti(BT)	BT	0	0	2021-06-01	312	47.626960, 26.609316	CEMF	C	0	0	0	0	0	0	0	0	0	0	0	0	0	0	0	0
BT1	156	Holl	bov	13	M	Sarafinesti(BT)	BT	0	0	2021-06-01	312	47.626960, 26.609316	CEMF	C	0	0	0	0	0	0	0	0	0	0	0	0	0	0	0	0
BT1	157	Mix	bov	5	M	Sarafinesti(BT)	BT	0	0	2021-06-01	312	47.626960, 26.609316	CEMF	C	0	0	0	0	0	0	0	0	0	0	0	0	0	0	0	0
BT2	1		bov	40	F	Bosanci	SV	0	0	2022-04-01	314	47.586313, 26.313191	CEMF	C	0	0	0	0	0	0	0	0	0	0	0	0	0	0	0	0
BT2	2		bov	27	F	Bosanci	SV	0	0	2022-04-01	314	47.586313, 26.313191	CEMF	C	0	0	0	0	0	0	0	0	0	0	0	0	0	0	0	0
BT2	13		bov	116	F	Bosanci	SV	0	0	2022-04-01	314	47.586313, 26.313191	CEMF	C	0	0	0	0	0	0	0	0	0	0	0	0	0	0	0	0
BT2	14		bov	27	F	Bosanci	SV	0	0	2022-04-01	314	47.586313, 26.313191	CEMF	C	0	0	0	0	0	0	0	0	0	0	0	0	0	0	0	0
BT2	3		bov	20	F	Bosanci	SV	0	0	2022-04-01	314	47.587739, 26.309865	CEMF	C	0	0	0	0	0	0	0	0	0	0	0	0	0	0	0	0
BT2	4		bov	28	F	Bosanci	SV	0	0	2022-04-01	314	47.587739, 26.309865	CEMF	C	0	0	0	0	0	0	0	0	0	0	0	0	0	0	0	0
BT2	5		bov	27	F	Bosanci	SV	0	0	2022-04-01	314	47.590684, 26.318802	CEMF	C	0	0	0	0	0	0	0	0	0	0	0	0	0	0	0	0
BT2	6		bov	40	F	Bosanci	SV	0	0	2022-04-01	314	47.590684, 26.318802	CEMF	C	0	0	0	0	0	0	0	0	0	0	0	0	0	0	0	0
BT2	7		bov	28	F	Bosanci	SV	0	0	2022-04-01	314	47.590684, 26.318802	CEMF	C	0	0	0	0	0	0	0	0	0	0	0	0	0	0	0	0
BT2	8		bov	26	F	Bosanci	SV	0	0	2022-04-01	314	47.590684, 26.318802	CEMF	C	0	0	0	0	0	0	0	0	0	0	0	0	0	0	0	0
BT2	9		bov	37	F	Bosanci	SV	0	0	2022-04-01	314	47.590684, 26.318802	CEMF	C	0	0	0	0	0	0	0	0	0	0	0	0	0	0	0	0
BT2	10		bov	28	F	Bosanci	SV	0	0	2022-04-01	314	47.590684, 26.318802	CEMF	C	0	0	0	0	0	0	0	0	0	0	0	0	0	0	0	0
BT2	11		bov	26	F	Bosanci	SV	0	0	2022-04-01	314	47.590684, 26.318802	CEMF	C	0	0	0	0	0	0	0	0	0	0	0	0	0	0	0	0
BT2	12		bov	27	F	Bosanci	SV	0	0	2022-04-01	314	47.590684, 26.318802	CEMF	C	0	0	0	0	0	0	0	0	0	0	0	0	0	0	0	0
BT2	59		bov	77	F	Larga	MS	0	0	2022-04-01	315	46.830793, 24.905255	PMF	C	0	0	0	0	0	0	0	0	0	0	0	0	0	0	0	0
BT2	60		bov	13	F	Larga	MS	0	0	2022-04-01	315	46.830793, 24.905255	PMF	C	0	0	0	0	0	0	0	0	0	0	0	0	0	0	0	0
BT2	61		bov	8	F	Larga	MS	0	0	2022-04-01	315	46.830793, 24.905255	PMF	C	0	0	0	0	0	0	0	0	0	0	0	0	0	0	0	0
BT1	76	Mix	bov	142	F	Dersca(BT)	BT	0	0	2021-06-01	317	47.985491, 26.237239	CEMF	C	0	0	0	0	0	0	0	0	0	0	0	0	0	0	0	0
BT1	11	Mix	bov	19	F	Dârloaia	NT	0	0	2021-06-01	319	46.934146, 26.658797	CEMF	C	0	0	0	0	0	0	0	0	0	0	0	0	0	0	0	0
BT1	12	Mix	bov	7	F	Dârloaia	NT	0	0	2021-06-01	319	46.934146, 26.658797	CEMF	C	0	0	0	0	0	0	0	0	0	0	0	0	0	0	0	0
BT1	8	Mix	bov	16	F	Luminiș	NT	0	0	2021-06-01	320	46.806842, 26.464734	CEMF	C	0	0	0	0	0	0	0	0	0	0	0	0	0	0	0	0
BT1	10	Mix	bov	8	F	Luminiș	NT	0	0	2021-06-01	320	46.806842, 26.464734	CEMF	C	0	0	0	0	0	0	0	0	0	0	0	0	0	0	0	0
CJ1	142		bov	127	F	Cămărașu, 353	CJ	0	0	2021-02-01	322	46.791705, 24.133075	PMF	C	0	0	0	0	0	0	0	0	0	0	0	0	0	0	0	0
CJ2	455		bubalus	23	M	Miluani	SJ	0	0	2021-04-01	322	47.017979, 23.330197	PMF	C	0	0	0	0	0	0	0	0	0	0	0	0	0	0	0	0
CJ2	456		bov	21	M	Miluani	SJ	0	0	2021-04-01	322	47.017979, 23.330197	PMF	C	0	0	0	0	0	0	0	0	0	0	0	0	0	0	0	0
BT2	25		bov	10	F	Roșiori	BT	0	0	2022-04-01	323	47.758409, 26.729951	PMF	C	0	0	0	0	0	0	0	0	0	0	0	0	0	0	0	0
HD7	11	Mix	bov	36	M	ERNEI	MS	0	0	2022-07-01	329	46.603406, 24.648058	PMF	C	0	0	0	0	0	0	0	0	0	0	0	0	0	0	0	0
HD3	27	BR	bov	15	M	Mihai Viteazu	CJ	0	0	2021-10-01	330	46.535432, 23.770058	PMF	C	0	0	0	0	0	0	0	0	0	0	0	0	0	0	0	0
BN1	15	Mix	bov	64	F	TÂRGU LĂPUȘ	MM	0	0	2021-04-01	334	47.459659, 23.851135	CMCF	A	0	0	0	0	0	0	0	0	0	0	0	0	0	0	0	0
BN1	14	Mix	bov	67	F	TÂRGU LĂPUȘ	MM	0	0	2021-04-01	334	47.467079, 23.855502	CMCF	A	0	0	0	0	0	0	0	0	0	0	0	0	0	0	0	0
BN1	13	Mix	bov	53	F	TÂRGU LĂPUȘ	MM	0	0	2021-04-01	334	47.467666, 23.869943	CMCF	A	0	0	0	0	0	0	0	0	0	0	0	0	0	0	0	0
BN1	33	Holl	bov	7	M	SĂRMĂȘEL GARĂ	MS	0	0	2021-04-01	337	46.789192, 24.191379	PMF	C	0	0	0	0	0	0	0	0	0	0	0	0	0	0	0	0
BN1	34	Holl	bov	7	M	SĂRMĂȘEL GARĂ	MS	0	0	2021-04-01	337	46.789192, 24.191379	PMF	C	0	0	0	0	0	0	0	0	0	0	0	0	0	0	0	0
BN1	35	Holl	bov	7	M	SĂRMĂȘEL GARĂ	MS	0	0	2021-04-01	337	46.789192, 24.191379	PMF	C	0	0	0	0	0	0	0	0	0	0	0	0	0	0	0	0
BN1	37	Holl	bov	7	M	SĂRMĂȘEL GARĂ	MS	0	0	2021-04-01	337	46.789192, 24.191379	PMF	C	0	0	0	0	0	0	0	0	0	0	0	0	0	0	0	0
CJ1	139		bov	71	F	Cecălaca, 2	MS	0	0	2021-02-01	340	46.394016, 24.035586	PMF	C	0	0	0	0	0	0	0	0	0	0	0	0	0	0	0	0
CJ1	140		bov	62	F	Cecălaca, 2	MS	0	0	2021-02-01	340	46.394016, 24.035586	PMF	C	0	0	0	0	0	0	0	0	0	0	0	0	0	0	0	0
CJ1	138		bov	95	F	Cecălaca, 201	MS	0	0	2021-02-01	340	46.394489, 24.041719	PMF	C	0	0	0	0	0	0	0	0	0	0	0	0	0	0	0	0
BT2	66		bov	176	F	Sânpetru de Câmpie	MS	0	0	2022-04-01	341	46.713087, 24.272543	PMF	C	0	0	0	0	0	0	0	0	0	0	0	0	0	0	0	0
HD5	7	BR	bov	167	F	ASINIP	AB	0	0	2022-05-01	343	46.301361, 23.883247	PMF	C	0	0	0	0	0	0	0	0	0	0	0	0	0	0	0	0
HD5	8	BR	bov	127	F	ASINIP	AB	0	0	2022-05-01	343	46.301361, 23.883247	PMF	C	0	0	0	0	0	0	0	0	0	0	0	0	0	0	0	0
BN1	30	Holl	bov	7	M	DUMITRA	BN	0	0	2021-04-01	343	47.231704, 24.457133	PMF	C	0	0	0	0	0	0	0	0	0	0	0	0	0	0	0	0
BT1	21	Holl	bov	13	M	Dumitra	BN	0	0	2021-06-01	343	47.232579, 24.456789	PMF	C	0	0	0	0	0	0	0	0	0	0	0	0	0	0	0	0
BT1	22	Holl	bov	18	M	Dumitra	BN	0	0	2021-06-01	343	47.232579, 24.456789	PMF	C	0	0	0	0	0	0	0	0	0	0	0	0	0	0	0	0
BT1	23	Holl	bov	18	M	Dumitra	BN	0	0	2021-06-01	343	47.232579, 24.456789	PMF	C	0	0	0	0	0	0	0	0	0	0	0	0	0	0	0	0
BT1	24	Holl	bov	18	M	Dumitra	BN	0	0	2021-06-01	343	47.232579, 24.456789	PMF	C	0	0	0	0	0	0	0	0	0	0	0	0	0	0	0	0
BT1	26	Holl	bov	17	M	Dumitra	BN	0	0	2021-06-01	343	47.232579, 24.456789	PMF	C	0	0	0	0	0	0	0	0	0	0	0	0	0	0	0	0
BT1	27	Holl	bov	17	M	Dumitra	BN	0	0	2021-06-01	343	47.232579, 24.456789	PMF	C	0	0	0	0	0	0	0	0	0	0	0	0	0	0	0	0
BT1	30	Holl	bov	19	M	Dumitra	BN	0	0	2021-06-01	343	47.232579, 24.456789	PMF	C	0	0	0	0	0	0	0	0	0	0	0	0	0	0	0	0
BT1	32	Holl	bov	18	M	Dumitra	BN	0	0	2021-06-01	343	47.232579, 24.456789	PMF	C	0	0	0	0	0	0	0	0	0	0	0	0	0	0	0	0
BT1	35	Holl	bov	16	M	Dumitra	BN	0	0	2021-06-01	343	47.232579, 24.456789	PMF	C	0	0	0	0	0	0	0	0	0	0	0	0	0	0	0	0
BT1	36	Holl	bov	16	M	Dumitra	BN	0	0	2021-06-01	343	47.232579, 24.456789	PMF	C	0	0	0	0	0	0	0	0	0	0	0	0	0	0	0	0
BT1	37	Holl	bov	15	M	Dumitra	BN	0	0	2021-06-01	343	47.232579, 24.456789	PMF	C	0	0	0	0	0	0	0	0	0	0	0	0	0	0	0	0
BT1	25	Mix	bov	17	M	Dumitra	BN	0	0	2021-06-01	343	47.232579, 24.456789	PMF	C	0	0	0	0	0	0	0	0	0	0	0	0	0	0	0	0
BT1	28	Mix	bov	18	M	Dumitra	BN	0	0	2021-06-01	343	47.232579, 24.456789	PMF	C	0	0	0	0	0	0	0	0	0	0	0	0	0	0	0	0
BT1	29	Mix	bov	19	M	Dumitra	BN	0	0	2021-06-01	343	47.232579, 24.456789	PMF	C	0	0	0	0	0	0	0	0	0	0	0	0	0	0	0	0
BT1	31	Mix	bov	20	M	Dumitra	BN	0	0	2021-06-01	343	47.232579, 24.456789	PMF	C	0	0	0	0	0	0	0	0	0	0	0	0	0	0	0	0
BT1	33	Mix	bov	20	M	Dumitra	BN	0	0	2021-06-01	343	47.232579, 24.456789	PMF	C	0	0	0	0	0	0	0	0	0	0	0	0	0	0	0	0
BT1	34	Mix	bov	17	M	Dumitra	BN	0	0	2021-06-01	343	47.232579, 24.456789	PMF	C	0	0	0	0	0	0	0	0	0	0	0	0	0	0	0	0
BT1	38	Mix	bov	6	M	Dumitra	BN	0	0	2021-06-01	343	47.232579, 24.456789	PMF	C	0	0	0	0	0	0	0	0	0	0	0	0	0	0	0	0
BN1	32	Holl	bov	7	M	MOCIU	CJ	0	0	2021-04-01	344	46.796270, 24.025890	PMF	C	0	0	0	0	0	0	0	0	0	0	0	0	0	0	0	0
CJ2	478		bov	83	F	Mociu	CJ	0	0	2021-04-01	344	46.806351, 24.031555	PMF	C	0	0	0	0	0	0	0	0	0	0	0	0	0	0	0	0
HD7	42	BR	bov	68	F	VALEA VINTULUI	AB	0	0	2022-07-01	345	46.021850, 23.443944	PMF	C	0	0	0	0	0	0	0	0	0	0	0	0	0	0	0	0
HD7	41	Mix	bov	65	F	VALEA VINTULUI	AB	0	0	2022-07-01	345	46.021850, 23.443944	PMF	C	0	0	0	0	0	0	0	0	0	0	0	0	0	0	0	0
CJ2	458		bov	171	M	Papiu Ilarian	MS	0	0	2021-04-01	345	46.559598, 24.185859	PMF	C	0	0	0	0	0	0	0	0	0	0	0	0	0	0	0	0
CJ2	459		bov	63	F	Papiu Ilarian	MS	0	0	2021-04-01	345	46.559598, 24.185859	PMF	C	0	0	0	0	0	0	0	0	0	0	0	0	0	0	0	0
CJ1	141		bov	81	F	Ploscoș	CJ	0	0	2021-02-01	345	46.649685, 23.838819	PMF	C	0	0	0	0	0	0	0	0	0	0	0	0	0	0	0	0
CJ1	154		bov	23	F	Năoiu, 200	CJ	0	0	2021-02-01	345	46.773515, 24.101440	PMF	C	0	0	0	0	0	0	0	0	0	0	0	0	0	0	0	0
CJ1	155		bov	132	F	Năoiu, 200	CJ	0	0	2021-02-01	345	46.773515, 24.101440	PMF	C	0	0	0	0	0	0	0	0	0	0	0	0	0	0	0	0
BN1	12	BR	bov	123	F	Gălpâia	SJ	0	0	2021-04-01	352	47.134854, 23.242435	PMF	C	0	0	0	0	0	0	0	0	0	0	0	0	0	0	0	0
BN1	16	BR	bov	112	F	Gălpâia	SJ	0	0	2021-04-01	352	47.134854, 23.242435	PMF	C	0	0	0	0	0	0	0	0	0	0	0	0	0	0	0	0
HD4	6	BR	bov	39	F	Baciu	CJ	0	0	2021-11-01	354	46.799310, 23.516747	PMF	C	0	0	0	0	0	0	0	0	0	0	0	0	0	0	0	0
HD4	5	Mix	bov	56	F	Baciu	CJ	0	0	2021-11-01	354	46.799310, 23.516747	PMF	C	0	0	0	0	0	0	0	0	0	0	0	0	0	0	0	0
BN1	20	Mix	bov	89	F	ROGOZ	MM	0	0	2021-04-01	360	47.472182, 23.935969	CMCF	A	0	0	0	0	0	0	0	0	0	0	0	0	0	0	0	0
BT1	48	BR	bov	95	F	Boiu Mare	MM	0	0	2021-06-01	370	47.376111, 23.560363	PMF	C	0	0	0	0	0	0	0	0	0	0	0	0	0	0	0	0
BT1	49	BR	bov	125	F	Boiu Mare	MM	0	0	2021-06-01	370	47.376111, 23.560363	PMF	C	0	0	0	0	0	0	0	0	0	0	0	0	0	0	0	0
BN1	7	Mix	bov	148	F	FRÂNCENII BOIULUI	MM	0	0	2021-04-01	372	47.403272, 23.617880	PMF	C	0	0	0	0	0	0	0	0	0	0	0	0	0	0	0	0
BN1	9	BR	bov	88	F	POIANA BLENCHII	SJ	0	0	2021-04-01	375	47.319798, 23.750853	PMF	C	0	0	0	0	0	0	0	0	0	0	0	0	0	0	0	0
BT2	65		bov	11	M	Liviu Rebreanu	BN	0	0	2022-04-01	379	47.261961, 24.439108	PMF	C	0	0	0	0	0	0	0	0	0	0	0	0	0	0	0	0
HD4	10	Mix	bov	89	F	Nojag	HD	0	0	2021-11-01	383	45.955707, 22.984536	PMF	C	0	0	0	0	0	0	0	0	0	0	0	0	0	0	0	0
HD7	22	Mix	bov	6	M	NOJAG	HD	0	0	2022-07-01	383	45.955707, 22.984536	PMF	C	0	0	0	0	0	0	0	0	0	0	0	0	0	0	0	0
HD3	4	BR	bov	121	F	Cojocna	CJ	0	0	2021-10-01	389	46.754311, 23.839956	PMF	C	0	0	0	0	0	0	0	0	0	0	0	0	0	0	0	0
HD3	2	HG	bov	42	M	Cojocna	CJ	0	0	2021-10-01	389	46.754311, 23.839956	PMF	C	0	0	0	0	0	0	0	0	0	0	0	0	0	0	0	0
BT2	49		bov	125	F	Zagra	BN	0	0	2022-04-01	390	47.324469, 24.282047	CMCF	A	0	0	0	0	0	0	0	0	0	0	0	0	0	0	0	0
CJ1	144		bov	50	F	Frata	CJ	0	0	2021-02-01	396	46.700382, 24.051116	PMF	C	0	0	0	0	0	0	0	0	0	0	0	0	0	0	0	0
CJ1	145		bov	93	F	Frata	CJ	0	0	2021-02-01	396	46.700382, 24.051116	PMF	C	0	0	0	0	0	0	0	0	0	0	0	0	0	0	0	0
CJ1	123		bov	121	F	Sălciua	AB	0	0	2021-02-01	528	46.399910, 23.417954	CMCF	A	0	0	0	0	0	0	0	0	0	0	0	0	0	0	0	0
CJ1	118		bov	130	F	Lupșa, str Lungă 41	AB	0	0	2021-02-01	568	46.391760, 23.221890	CMCF	A	0	0	0	0	0	0	0	0	0	0	0	0	0	0	0	0
CJ1	119		bov	97	F	Lupșa, str Lungă 41	AB	0	0	2021-02-01	568	46.391760, 23.221890	CMCF	A	0	0	0	0	0	0	0	0	0	0	0	0	0	0	0	0
CJ1	120		bov	118	F	Bădeni	CJ	0	0	2021-02-01	406	46.494283, 23.741273	PMF	C	0	0	0	0	0	0	0	0	0	0	0	0	0	0	0	0
CJ1	134		bov	104	F	Săndulești, 91	CJ	0	0	2021-02-01	454	46.595699, 23.748329	PMF	C	0	0	0	0	0	0	0	0	0	0	0	0	0	0	0	0
CJ1	151		bov	94	F	Hodișu, 1	CJ	0	0	2021-02-01	545	46.911306, 22.908103	CMCF	C	0	0	0	0	0	0	0	0	0	0	0	0	0	0	0	0
BN1	22	Mix	bov	176	F	LĂPUȘ	MM	0	0	2021-04-01	393	47.502239, 24.002852	CMCF	A	0	0	0	0	0	0	0	0	0	0	0	0	0	0	0	0
BN1	23	Mix	bov	34	F	Șieuț	BN	0	0	2021-04-01	457	46.981615, 24.657245	PMF	C	0	0	0	0	0	0	0	0	0	0	0	0	0	0	0	0
BN1	6	Mix	bov	111	F	Prundu BÂRGĂULUI	BN	0	0	2021-04-01	526	47.224259, 24.704346	PMF	C	0	0	0	0	0	0	0	0	0	0	0	0	0	0	0	0
CJ2	479		bov	84	F	Petrești de Mijloc	CJ	0	0	2021-04-01	535	46.566392, 23.650678	PMF	C	0	0	0	0	0	0	0	0	0	0	0	0	0	0	0	0
CJ2	472		bubalus	62	F	Domoșu	CJ	0	0	2021-04-01	547	46.834751, 23.019693	PMF	C	0	0	0	0	0	0	0	0	0	0	0	0	0	0	0	0
BN1	19	BNR	bov	240	F	BOIU MARE	MM	0	0	2021-04-01	400	47.402837, 23.577100	PMF	C	0	0	0	0	0	0	0	0	0	0	0	0	0	0	0	0
BN1	17	Mix	bov	49	F	SUCIU DE SUS	MM	0	0	2021-04-01	429	47.435529, 24.032593	CMCF	A	0	0	0	0	0	0	0	0	0	0	0	0	0	0	0	0
BN1	21	Mix	bov	124	F	ROHIA	MM	0	0	2021-04-01	500	47.409497, 23.882818	CMCF	A	0	0	0	0	0	0	0	0	0	0	0	0	0	0	0	0
MS1	5		bov	25	M	Batos	MS	0	0	2021-04-01	468	46.883424, 24.649321	PMF	C	0	0	0	0	0	0	0	0	0	0	0	0	0	0	0	0
CJ1	148		Bubalus	69	F	Borzești, 3	CJ	0	0	2021-02-01	624	46.541263, 23.609684	PMF	C	0	0	0	0	0	0	0	0	0	0	0	0	0	0	0	0
BT2	58		bov	138	F	Ruștior	BN	0	0	2022-04-01	506	46.991665, 24.678069	PMF	C	0	0	0	0	0	0	0	0	0	0	0	0	0	0	0	0
BT2	62		bov	100	F	Ruștior	BN	0	0	2022-04-01	506	46.991665, 24.678069	PMF	C	0	0	0	0	0	0	0	0	0	0	0	0	0	0	0	0
BT2	50		bov	127	F	Gurghiu	MS	0	0	2022-04-01	418	46.765669, 24.859144	PMF	C	0	0	0	0	0	0	0	0	0	0	0	0	0	0	0	0
BT2	56		bov	137	F	Gurghiu	MS	0	0	2022-04-01	418	46.765669, 24.859144	PMF	C	0	0	0	0	0	0	0	0	0	0	0	0	0	0	0	0
BT2	57		bov	121	F	Gurghiu	MS	0	0	2022-04-01	418	46.765669, 24.859144	PMF	C	0	0	0	0	0	0	0	0	0	0	0	0	0	0	0	0
BT2	15		bov	167	F	Stejaru	NT	0	0	2022-04-01	564	46.919975, 26.172802	CMCF	A	0	0	0	0	0	0	0	0	0	0	0	0	0	0	0	0
BT2	16		bov	143	F	Stejaru	NT	0	0	2022-04-01	564	46.919975, 26.172802	CMCF	A	0	0	0	0	0	0	0	0	0	0	0	0	0	0	0	0
BT2	121		bov	70	F	Cârța	SB	0	0	2022-04-01	402	45.785541, 24.575129	CMCF	C	0	0	0	0	0	0	0	0	0	0	0	0	0	0	0	0
BT2	122		bov	144	F	Arpașu de Jos	SB	0	0	2022-04-01	410	45.777371, 24.614396	PMF	C	0	0	0	0	0	0	0	0	0	0	0	0	0	0	0	0
BT2	126		bov	134	F	Arpașu de Jos	SB	0	0	2022-04-01	410	45.777371, 24.614396	PMF	C	0	0	0	0	0	0	0	0	0	0	0	0	0	0	0	0
BT2	127		bov	133	F	Arpașu de Jos	SB	0	0	2022-04-01	410	45.777371, 24.614396	PMF	C	0	0	0	0	0	0	0	0	0	0	0	0	0	0	0	0
BT2	128		bov	11	M	Arpașu de Jos	SB	0	0	2022-04-01	410	45.777371, 24.614396	PMF	C	0	0	0	0	0	0	0	0	0	0	0	0	0	0	0	0
BT2	129		bov	135	F	Arpașu de Jos	SB	0	0	2022-04-01	410	45.777371, 24.614396	PMF	C	0	0	0	0	0	0	0	0	0	0	0	0	0	0	0	0
BT2	130		bov	122	F	Arpașu de Jos	SB	0	0	2022-04-01	410	45.777371, 24.614396	PMF	C	0	0	0	0	0	0	0	0	0	0	0	0	0	0	0	0
BT2	131		bov	130	F	Arpașu de Jos	SB	0	0	2022-04-01	410	45.777371, 24.614396	PMF	C	0	0	0	0	0	0	0	0	0	0	0	0	0	0	0	0
BT2	132		bov	120	F	Arpașu de Jos	SB	0	0	2022-04-01	410	45.777371, 24.614396	PMF	C	0	0	0	0	0	0	0	0	0	0	0	0	0	0	0	0
BT2	133		bov	10	M	Arpașu de Jos	SB	0	0	2022-04-01	410	45.777371, 24.614396	PMF	C	0	0	0	0	0	0	0	0	0	0	0	0	0	0	0	0
BT2	134		bov	72	F	Arpașu de Jos	SB	0	0	2022-04-01	410	45.777371, 24.614396	PMF	C	0	0	0	0	0	0	0	0	0	0	0	0	0	0	0	0
BT2	135		bov	58	F	Arpașu de Jos	SB	0	0	2022-04-01	410	45.777371, 24.614396	PMF	C	0	0	0	0	0	0	0	0	0	0	0	0	0	0	0	0
BT2	136		bov	4	F	Arpașu de Jos	SB	0	0	2022-04-01	410	45.777371, 24.614396	PMF	C	0	0	0	0	0	0	0	0	0	0	0	0	0	0	0	0
BT2	137		bov	3	M	Arpașu de Jos	SB	0	0	2022-04-01	410	45.777371, 24.614396	PMF	C	0	0	0	0	0	0	0	0	0	0	0	0	0	0	0	0
BT2	138		bov	3	M	Arpașu de Jos	SB	0	0	2022-04-01	410	45.777371, 24.614396	PMF	C	0	0	0	0	0	0	0	0	0	0	0	0	0	0	0	0
BT2	139		bov	3	M	Arpașu de Jos	SB	0	0	2022-04-01	410	45.777371, 24.614396	PMF	C	0	0	0	0	0	0	0	0	0	0	0	0	0	0	0	0
BT2	140		bov	3	F	Arpașu de Jos	SB	0	0	2022-04-01	410	45.777371, 24.614396	PMF	C	0	0	0	0	0	0	0	0	0	0	0	0	0	0	0	0
BT2	141		bov	3	M	Arpașu de Jos	SB	0	0	2022-04-01	410	45.777371, 24.614396	PMF	C	0	0	0	0	0	0	0	0	0	0	0	0	0	0	0	0
BT2	142		bov	231	F	Arpașu de Jos	SB	0	0	2022-04-01	410	45.777371, 24.614396	PMF	C	0	0	0	0	0	0	0	0	0	0	0	0	0	0	0	0
BT2	143		bov	60	F	Arpașu de Jos	SB	0	0	2022-04-01	410	45.777371, 24.614396	PMF	C	0	0	0	0	0	0	0	0	0	0	0	0	0	0	0	0
BT2	123		bov	89	F	Arpașu de Jos	SB	0	0	2022-04-01	410	45.779519, 24.632378	PMF	C	0	0	0	0	0	0	0	0	0	0	0	0	0	0	0	0
BT2	124		bov	108	F	Arpașu de Jos	SB	0	0	2022-04-01	410	45.779519, 24.632378	PMF	C	0	0	0	0	0	0	0	0	0	0	0	0	0	0	0	0
BT2	125		bov	134	F	Arpașu de Jos	SB	0	0	2022-04-01	410	45.779519, 24.632378	PMF	C	0	0	0	0	0	0	0	0	0	0	0	0	0	0	0	0
BT2	147		bov	202	F	Horodnic de Jos	SV	0	0	2022-04-01	416	47.868743, 25.850787	CMCF	C	0	0	0	0	0	0	0	0	0	0	0	0	0	0	0	0
BT2	148		bov	178	F	Horodnic de Jos	SV	0	0	2022-04-01	416	47.868743, 25.850787	CMCF	C	0	0	0	0	0	0	0	0	0	0	0	0	0	0	0	0
BT2	23		bov	27	F	Horodnic de Sus	SV	0	0	2022-04-01	417	47.843109, 25.857396	CMCF	C	0	0	0	0	0	0	0	0	0	0	0	0	0	0	0	0
BT2	24		bov	50	F	Horodnic de Sus	SV	0	0	2022-04-01	417	47.843109, 25.857396	CMCF	C	0	0	0	0	0	0	0	0	0	0	0	0	0	0	0	0
BT2	149		bov	134	F	Frumosu	SV	0	0	2022-04-01	595	47.615943, 25.653948	CMCF	A	0	0	0	0	0	0	0	0	0	0	0	0	0	0	0	0
BT2	150		bov	10	M	Frumosu	SV	0	0	2022-04-01	595	47.615943, 25.653948	CMCF	A	0	0	0	0	0	0	0	0	0	0	0	0	0	0	0	0
CJ1	149		Bubalus	115	F	Borzești, 3	CJ	0	0	2021-02-01	624	46.541263, 23.609684	PMF	C	0	0	0	0	0	0	0	0	0	0	0	0	0	0	0	0
CJ1	129		bov	23	M	Măguri, 146a	CJ	0	0	2021-02-01	682	46.639946, 23.129826	CMCF	A	0	0	0	0	0	0	0	0	0	0	0	0	0	0	0	0
CJ1	150		Bubalus	5	F	Agriș, 1	CJ	0	0	2021-02-01	688	46.596139, 23.521509	PMF	C	0	0	0	0	0	0	0	0	0	0	0	0	0	0	0	0
HD5	3	BR	bov	31	M	Cugir	AB	0	0	2022-05-01	438	45.817320, 23.401029	PMF	C	0	0	0	0	0	0	0	0	0	0	0	0	0	0	0	0
HD5	15	BR	bov	97	F	IZVORU AMPOIULUI	AB	0	0	2022-05-01	526	46.161511, 23.188298	CMCF	C	0	0	0	0	0	0	0	0	0	0	0	0	0	0	0	0
HD5	5	BNR	bov	16	F	BĂDENI	CJ	0	0	2022-05-01	406	46.494451, 23.741455	PMF	C	0	0	0	0	0	0	0	0	0	0	0	0	0	0	0	0
HD5	6	BNR	bov	16	F	BĂDENI	CJ	0	0	2022-05-01	406	46.494451, 23.741455	PMF	C	0	0	0	0	0	0	0	0	0	0	0	0	0	0	0	0
HD5	14	BR	bov	122	F	TARNIȚA	HD	0	0	2022-05-01	546	46.171686, 23.045046	PMF	C	0	0	0	0	0	0	0	0	0	0	0	0	0	0	0	0
BT1	46	BR	bov	98	F	Livezile	BN	0	0	2021-06-01	415	47.190893, 24.572446	PMF	C	0	0	0	0	0	0	0	0	0	0	0	0	0	0	0	0
BT1	113	BR	bov	17	M	Tălișoara	CV	0	0	2021-06-01	545	46.096401, 25.583038	PMF	C	0	0	0	0	0	0	0	0	0	0	0	0	0	0	0	0
BT1	114	BR	bov	25	M	Tălișoara	CV	0	0	2021-06-01	545	46.096401, 25.583038	PMF	C	0	0	0	0	0	0	0	0	0	0	0	0	0	0	0	0
BT1	115	BR	bov	25	M	Tălișoara	CV	0	0	2021-06-01	545	46.096401, 25.583038	PMF	C	0	0	0	0	0	0	0	0	0	0	0	0	0	0	0	0
BT1	116	BR	bov	24	M	Tălișoara	CV	0	0	2021-06-01	545	46.096401, 25.583038	PMF	C	0	0	0	0	0	0	0	0	0	0	0	0	0	0	0	0
BT1	118	BR	bov	39	M	Tălișoara	CV	0	0	2021-06-01	545	46.096401, 25.583038	PMF	C	0	0	0	0	0	0	0	0	0	0	0	0	0	0	0	0
BT1	119	BR	bov	109	F	Tălișoara	CV	0	0	2021-06-01	545	46.096401, 25.583038	PMF	C	0	0	0	0	0	0	0	0	0	0	0	0	0	0	0	0
BT1	120	BR	bov	110	F	Tălișoara	CV	0	0	2021-06-01	545	46.096401, 25.583038	PMF	C	0	0	0	0	0	0	0	0	0	0	0	0	0	0	0	0
BT1	121	BR	bov	122	F	Tălișoara	CV	0	0	2021-06-01	545	46.096401, 25.583038	PMF	C	0	0	0	0	0	0	0	0	0	0	0	0	0	0	0	0
BT1	122	BR	bov	122	F	Tălișoara	CV	0	0	2021-06-01	545	46.096401, 25.583038	PMF	C	0	0	0	0	0	0	0	0	0	0	0	0	0	0	0	0
BT1	123	BR	bov	117	F	Tălișoara	CV	0	0	2021-06-01	545	46.096401, 25.583038	PMF	C	0	0	0	0	0	0	0	0	0	0	0	0	0	0	0	0
BT1	124	BR	bov	124	F	Tălișoara	CV	0	0	2021-06-01	545	46.096401, 25.583038	PMF	C	0	0	0	0	0	0	0	0	0	0	0	0	0	0	0	0
BT1	125	BR	bov	131	F	Tălișoara	CV	0	0	2021-06-01	545	46.096401, 25.583038	PMF	C	0	0	0	0	0	0	0	0	0	0	0	0	0	0	0	0
BT1	126	BR	bov	110	F	Tălișoara	CV	0	0	2021-06-01	545	46.096401, 25.583038	PMF	C	0	0	0	0	0	0	0	0	0	0	0	0	0	0	0	0
BT1	127	BR	bov	106	F	Tălișoara	CV	0	0	2021-06-01	545	46.096401, 25.583038	PMF	C	0	0	0	0	0	0	0	0	0	0	0	0	0	0	0	0
BT1	117	CHA	bov	76	M	Tălișoara	CV	0	0	2021-06-01	545	46.096401, 25.583038	PMF	C	0	0	0	0	0	0	0	0	0	0	0	0	0	0	0	0
BT1	112	Holl	bov	12	M	Tălișoara	CV	0	0	2021-06-01	545	46.096401, 25.583038	PMF	C	0	0	0	0	0	0	0	0	0	0	0	0	0	0	0	0
HD1	19	FLECK	bov	123	F	Peșteana	HD	0	0	2021-06-01	414	45.551488, 22.821093	PMF	C	0	0	0	0	0	0	0	0	0	0	0	0	0	0	0	0
HD1	20	FLECK	bov	122	F	Peșteana	HD	0	0	2021-06-01	414	45.551488, 22.821093	PMF	C	0	0	0	0	0	0	0	0	0	0	0	0	0	0	0	0
HD1	18	Mix	bov	103	F	Bucureșci	HD	0	0	2021-06-01	450	46.124548, 22.892740	PMF	C	0	0	0	0	0	0	0	0	0	0	0	0	0	0	0	0
BT1	47	BR	bov	29	F	Varai	MM	0	0	2021-06-01	503	47.386371, 23.436713	PMF	C	0	0	0	0	0	0	0	0	0	0	0	0	0	0	0	0
BT1	7	BM	bov	122	F	Capșa	NT	0	0	2021-06-01	425	46.911592, 26.105533	CMCF	C	0	0	0	0	0	0	0	0	0	0	0	0	0	0	0	0
HD7	23	BNR	bov	15	M	BADENI	CJ	0	0	2022-07-01	406	46.494451, 23.741455	PMF	C	0	0	0	0	0	0	0	0	0	0	0	0	0	0	0	0
HD7	2	BN	bov	56	M	TEREGOVA	CS	0	0	2022-07-01	424	45.147622, 22.287338	PMF	C	0	0	0	0	0	0	0	0	0	0	0	0	0	0	0	0
HD7	15	BR	bov	89	F	CARJITI	HD	0	0	2022-07-01	475	45.847161, 22.823194	PMF	C	0	0	0	0	0	0	0	0	0	0	0	0	0	0	0	0
HD3	24	BR	bov	194	F	Gradistea de Munte	HD	0	0	2021-10-01	523	45.640865, 23.216300	CMCF	A	0	0	0	0	0	0	0	0	0	0	0	0	0	0	0	0
HD3	16	BR	bov	137	F	Sibiu	SB	0	0	2021-10-01	415	45.811460, 24.113744	PMF	C	0	0	0	0	0	0	0	0	0	0	0	0	0	0	0	0
HD4	30	BR	bov	44	M	Câmpeni	AB	0	0	2021-11-01	583	46.366789, 23.053007	CMCF	A	0	0	0	0	0	0	0	0	0	0	0	0	0	0	0	0
CJ2	467		bov	22	F	Serani	BH	0	0	2021-04-01	604	47.021798, 22.673474	PMF	C	0	0	0	0	0	0	0	0	0	0	0	0	0	0	0	0
BN1	24	BR	bov	127	F	SEBIș	BN	0	0	2021-04-01	627	47.008455, 24.719533	PMF	C	0	0	0	0	0	0	0	0	0	0	0	0	0	0	0	0
CJ2	460		bov	134	F	Bedeciu	CJ	0	0	2021-04-01	629	46.797305, 23.127259	PMF	C	0	0	0	0	0	0	0	0	0	0	0	0	0	0	0	0
CJ2	475		bov	119	F	Măguri	CJ	0	0	2021-04-01	682	46.639946, 23.129826	CMCF	A	0	0	0	0	0	0	0	0	0	0	0	0	0	0	0	0
BN1	2	BR	bov	119	F	DITRĂU	HR	0	0	2021-04-01	740	46.816411, 25.501177	CMCF	A	0	0	0	0	0	0	0	0	0	0	0	0	0	0	0	0
BN1	3	BR	bov	73	F	DITRĂU	HR	0	0	2021-04-01	740	46.816411, 25.501177	CMCF	A	0	0	0	0	0	0	0	0	0	0	0	0	0	0	0	0
BN1	4	BR	bov	47	F	DITRĂU	HR	0	0	2021-04-01	740	46.816411, 25.501177	CMCF	A	0	0	0	0	0	0	0	0	0	0	0	0	0	0	0	0
BN1	31	Holl	bov	7	M	DITRĂU	HR	0	0	2021-04-01	740	46.819348, 25.534823	CMCF	A	0	0	0	0	0	0	0	0	0	0	0	0	0	0	0	0
BN1	1	BR	bov	49	F	GHEORGHENI	HR	0	0	2021-04-01	810	46.721893, 25.640200	CMCF	A	0	0	0	0	0	0	0	0	0	0	0	0	0	0	0	0
CJ2	471		bov	103	F	Remeți	BH	0	0	2021-04-01	824	46.842962, 22.648498	CMCF	A	0	0	0	0	0	0	0	0	0	0	0	0	0	0	0	0
CJ2	473		bov	128	F	Remeți	BH	0	0	2021-04-01	824	46.842962, 22.648498	CMCF	A	0	0	0	0	0	0	0	0	0	0	0	0	0	0	0	0
CJ2	474		bov	109	F	Rogojel	CJ	0	0	2021-04-01	1000	46.800287, 22.834353	CMCF	A	0	0	0	0	0	0	0	0	0	0	0	0	0	0	0	0
BT2	63		bov	118	F	Alunișul	BN	0	0	2022-04-01	600	47.390831, 24.281722	CMCF	A	0	0	0	0	0	0	0	0	0	0	0	0	0	0	0	0
BT2	51		bov	118	F	Alunișul	BN	0	0	2022-04-01	600	47.392429, 24.275885	CMCF	A	0	0	0	0	0	0	0	0	0	0	0	0	0	0	0	0
BT2	52		bov	59	F	Alunișul	BN	0	0	2022-04-01	600	47.392429, 24.275885	CMCF	A	0	0	0	0	0	0	0	0	0	0	0	0	0	0	0	0
BT2	53		bov	254	F	Alunișul	BN	0	0	2022-04-01	600	47.392429, 24.275885	CMCF	A	0	0	0	0	0	0	0	0	0	0	0	0	0	0	0	0
BT2	54		bov	12	F	Alunișul	BN	0	0	2022-04-01	600	47.392429, 24.275885	CMCF	A	0	0	0	0	0	0	0	0	0	0	0	0	0	0	0	0
BT2	55		bov	11	M	Alunișul	BN	0	0	2022-04-01	600	47.392429, 24.275885	CMCF	A	0	0	0	0	0	0	0	0	0	0	0	0	0	0	0	0
BT2	102		bov	16	M	Camp. Moldov.	SV	0	0	2022-04-01	630	47.548916, 25.554274	CMCF	A	0	0	0	0	0	0	0	0	0	0	0	0	0	0	0	0
BT2	91		bov	108	F	Sânsimion	HR	0	0	2022-04-01	650	46.260763, 25.896642	CMCF	A	0	0	0	0	0	0	0	0	0	0	0	0	0	0	0	0
BT2	71		bov	9	M	Sâncrăieni	HR	0	0	2022-04-01	658	46.313189, 25.825627	CMCF	A	0	0	0	0	0	0	0	0	0	0	0	0	0	0	0	0
BT2	67		bov	180	F	Ciaracio	HR	0	0	2022-04-01	674	46.410840, 25.752200	CMCF	A	0	0	0	0	0	0	0	0	0	0	0	0	0	0	0	0
BT2	68		bov	13	M	Ciaracio	HR	0	0	2022-04-01	674	46.410840, 25.752200	CMCF	A	0	0	0	0	0	0	0	0	0	0	0	0	0	0	0	0
BT2	69		bov	9	M	Ciaracio	HR	0	0	2022-04-01	674	46.410840, 25.752200	CMCF	A	0	0	0	0	0	0	0	0	0	0	0	0	0	0	0	0
BT2	70		bov	11	M	Ciaracio	HR	0	0	2022-04-01	674	46.410840, 25.752200	CMCF	A	0	0	0	0	0	0	0	0	0	0	0	0	0	0	0	0
BT2	17		bov	36	F	Preluca	NT	0	0	2022-04-01	700	46.931334, 26.227305	CMCF	A	0	0	0	0	0	0	0	0	0	0	0	0	0	0	0	0
BT2	22		bov	65	F	Preluca	NT	0	0	2022-04-01	700	46.931334, 26.227305	CMCF	A	0	0	0	0	0	0	0	0	0	0	0	0	0	0	0	0
BT2	72		bov	152	F	Ineu	HR	0	0	2022-04-01	725	46.551479, 25.764560	CMCF	A	0	0	0	0	0	0	0	0	0	0	0	0	0	0	0	0
BT2	73		bov	14	M	Ineu	HR	0	0	2022-04-01	725	46.551479, 25.764560	CMCF	A	0	0	0	0	0	0	0	0	0	0	0	0	0	0	0	0
BT2	74		bov	20	M	Ineu	HR	0	0	2022-04-01	725	46.551479, 25.764560	CMCF	A	0	0	0	0	0	0	0	0	0	0	0	0	0	0	0	0
BT2	75		bov	20	M	Ineu	HR	0	0	2022-04-01	725	46.551479, 25.764560	CMCF	A	0	0	0	0	0	0	0	0	0	0	0	0	0	0	0	0
BT2	76		bov	20	M	Ineu	HR	0	0	2022-04-01	725	46.551479, 25.764560	CMCF	A	0	0	0	0	0	0	0	0	0	0	0	0	0	0	0	0
BT2	77		bov	14	M	Ineu	HR	0	0	2022-04-01	725	46.551479, 25.764560	CMCF	A	0	0	0	0	0	0	0	0	0	0	0	0	0	0	0	0
BT2	78		bov	14	M	Ineu	HR	0	0	2022-04-01	725	46.551479, 25.764560	CMCF	A	0	0	0	0	0	0	0	0	0	0	0	0	0	0	0	0
BT2	79		bov	29	M	Ineu	HR	0	0	2022-04-01	725	46.551479, 25.764560	CMCF	A	0	0	0	0	0	0	0	0	0	0	0	0	0	0	0	0
BT2	81		bov	31	M	Ineu	HR	0	0	2022-04-01	725	46.551479, 25.764560	CMCF	A	0	0	0	0	0	0	0	0	0	0	0	0	0	0	0	0
BT2	82		bov	33	M	Ineu	HR	0	0	2022-04-01	725	46.551479, 25.764560	CMCF	A	0	0	0	0	0	0	0	0	0	0	0	0	0	0	0	0
BT2	83		bov	33	M	Ineu	HR	0	0	2022-04-01	725	46.551479, 25.764560	CMCF	A	0	0	0	0	0	0	0	0	0	0	0	0	0	0	0	0
BT2	84		bov	34	M	Ineu	HR	0	0	2022-04-01	725	46.551479, 25.764560	CMCF	A	0	0	0	0	0	0	0	0	0	0	0	0	0	0	0	0
BT2	85		bov	36	M	Ineu	HR	0	0	2022-04-01	725	46.551479, 25.764560	CMCF	A	0	0	0	0	0	0	0	0	0	0	0	0	0	0	0	0
BT2	86		bov	29	M	Ineu	HR	0	0	2022-04-01	725	46.551479, 25.764560	CMCF	A	0	0	0	0	0	0	0	0	0	0	0	0	0	0	0	0
BT2	87		bov	30	M	Ineu	HR	0	0	2022-04-01	725	46.551479, 25.764560	CMCF	A	0	0	0	0	0	0	0	0	0	0	0	0	0	0	0	0
BT2	88		bov	30	M	Ineu	HR	0	0	2022-04-01	725	46.551479, 25.764560	CMCF	A	0	0	0	0	0	0	0	0	0	0	0	0	0	0	0	0
BT2	89		bov	32	M	Ineu	HR	0	0	2022-04-01	725	46.551479, 25.764560	CMCF	A	0	0	0	0	0	0	0	0	0	0	0	0	0	0	0	0
BT2	90		bov	32	M	Ineu	HR	0	0	2022-04-01	725	46.551479, 25.764560	CMCF	A	0	0	0	0	0	0	0	0	0	0	0	0	0	0	0	0
BT2	99		bov	23	M	FD. Moldovei	SV	0	0	2022-04-01	726	47.554862, 25.397086	CMCF	A	0	0	0	0	0	0	0	0	0	0	0	0	0	0	0	0
BT2	100		bov	119	F	FD. Moldovei	SV	0	0	2022-04-01	726	47.554862, 25.397086	CMCF	A	0	0	0	0	0	0	0	0	0	0	0	0	0	0	0	0
BT2	101		bov	11	M	Sadova	SV	0	0	2022-04-01	733	47.574030, 25.483861	CMCF	A	0	0	0	0	0	0	0	0	0	0	0	0	0	0	0	0
BT2	104		bov	68	F	Sadova	SV	0	0	2022-04-01	733	47.574030, 25.483861	CMCF	A	0	0	0	0	0	0	0	0	0	0	0	0	0	0	0	0
BT2	92		bov	154	F	Mihăileni	HR	0	0	2022-04-01	738	46.474199, 25.840294	CMCF	A	0	0	0	0	0	0	0	0	0	0	0	0	0	0	0	0
BT2	97		bov	12	F	Breaza	SV	0	0	2022-04-01	913	47.631087, 25.336338	CMCF	A	0	0	0	0	0	0	0	0	0	0	0	0	0	0	0	0
BT2	98		bov	17	F	Breaza	SV	0	0	2022-04-01	913	47.631087, 25.336338	CMCF	A	0	0	0	0	0	0	0	0	0	0	0	0	0	0	0	0
HD5	1	BR	bov	16	M	Abrud	AB	0	0	2022-05-01	627	46.282708, 23.053672	CMCF	A	0	0	0	0	0	0	0	0	0	0	0	0	0	0	0	0
HD5	10	Mix	bov	118	F	REMETEA	BH	0	0	2022-05-01	678	46.735683, 22.336085	PMF	C	0	0	0	0	0	0	0	0	0	0	0	0	0	0	0	0
HD5	20	BM	bov	187	F	CIURULEASA	AB	0	0	2022-05-01	836	46.259283, 23.020392	CMCF	A	0	0	0	0	0	0	0	0	0	0	0	0	0	0	0	0
HD5	21	BR	bov	180	F	CIURULEASA	AB	0	0	2022-05-01	836	46.259283, 23.020392	CMCF	A	0	0	0	0	0	0	0	0	0	0	0	0	0	0	0	0
HD5	23	BR	bov	8	M	CIURULEASA	AB	0	0	2022-05-01	836	46.259283, 23.020392	CMCF	A	0	0	0	0	0	0	0	0	0	0	0	0	0	0	0	0
HD5	24	BR	bov	11	F	CIURULEASA	AB	0	0	2022-05-01	836	46.259283, 23.020392	CMCF	A	0	0	0	0	0	0	0	0	0	0	0	0	0	0	0	0
HD5	17	Mix	bov	125	F	CIURULEASA	AB	0	0	2022-05-01	836	46.259283, 23.020392	CMCF	A	0	0	0	0	0	0	0	0	0	0	0	0	0	0	0	0
HD5	18	Mix	bov	23	F	ROSEȘTI	AB	0	0	2022-05-01	933	46.477066, 22.936953	CMCF	A	0	0	0	0	0	0	0	0	0	0	0	0	0	0	0	0
HD1	6	BR	bov	253	F	Vidra	AB	0	0	2021-06-01	650	46.357310, 22.929755	CMCF	A	0	0	0	0	0	0	0	0	0	0	0	0	0	0	0	0
BT1	45	BR	bov	18	M	Runcu Salvei	BN	0	0	2021-06-01	666	47.348911, 24.315598	CMCF	A	0	0	0	0	0	0	0	0	0	0	0	0	0	0	0	0
BT1	44	Mix	bov	24	M	Runcu Salvei	BN	0	0	2021-06-01	666	47.348911, 24.315598	CMCF	A	0	0	0	0	0	0	0	0	0	0	0	0	0	0	0	0
BT1	39	BR	bov	151	F	Perișor	BN	0	0	2021-06-01	670	47.313810, 24.226299	CMCF	A	0	0	0	0	0	0	0	0	0	0	0	0	0	0	0	0
BT1	40	BR	bov	113	F	Perișor	BN	0	0	2021-06-01	670	47.313810, 24.226299	CMCF	A	0	0	0	0	0	0	0	0	0	0	0	0	0	0	0	0
BT1	41	BR	bov	132	F	Perișor	BN	0	0	2021-06-01	670	47.313810, 24.226299	CMCF	A	0	0	0	0	0	0	0	0	0	0	0	0	0	0	0	0
BT1	42	BR	bov	174	F	Perișor	BN	0	0	2021-06-01	670	47.313810, 24.226299	CMCF	A	0	0	0	0	0	0	0	0	0	0	0	0	0	0	0	0
HD1	17	Mix	bov	23	F	Ghelari	HD	0	0	2021-06-01	756	45.707851, 22.813829	CMCF	A	0	0	0	0	0	0	0	0	0	0	0	0	0	0	0	0
BT1	136	BNR	bov	18	M	Dorna Arini	SV	0	0	2021-06-01	800	47.332051, 25.456952	CMCF	A	0	0	0	0	0	0	0	0	0	0	0	0	0	0	0	0
BT1	138	BNR	bov	7	M	Dorna Arini	SV	0	0	2021-06-01	800	47.332051, 25.456952	CMCF	A	0	0	0	0	0	0	0	0	0	0	0	0	0	0	0	0
BT1	140	BNR	bov	15	M	Dorna Arini	SV	0	0	2021-06-01	800	47.332051, 25.456952	CMCF	A	0	0	0	0	0	0	0	0	0	0	0	0	0	0	0	0
BT1	139	BR	bov	15	M	Dorna Arini	SV	0	0	2021-06-01	800	47.332051, 25.456952	CMCF	A	0	0	0	0	0	0	0	0	0	0	0	0	0	0	0	0
BT1	141	Mix	bov	30	M	Dorna Arini	SV	0	0	2021-06-01	800	47.332051, 25.456952	CMCF	A	0	0	0	0	0	0	0	0	0	0	0	0	0	0	0	0
BT1	137	PINZ	bov	17	M	Dorna Arini	SV	0	0	2021-06-01	800	47.332051, 25.456952	CMCF	A	0	0	0	0	0	0	0	0	0	0	0	0	0	0	0	0
BT1	111	BR	bov	115	F	Bodoș	CV	0	0	2021-06-01	820	46.076988, 25.669003	PMF	C	0	0	0	0	0	0	0	0	0	0	0	0	0	0	0	0
BT1	152	Mix	bov	105	F	Valea Țupilor	AB	0	0	2021-06-01	825	46.266996, 23.258572	CMCF	A	0	0	0	0	0	0	0	0	0	0	0	0	0	0	0	0
BT1	149	BR	bov	127	F	Ciuruleasa	AB	0	0	2021-06-01	836	46.260384, 23.187665	CMCF	A	0	0	0	0	0	0	0	0	0	0	0	0	0	0	0	0
BT1	143	Mix	bov	110	F	Ciuruleasa	AB	0	0	2021-06-01	836	46.260384, 23.187665	CMCF	A	0	0	0	0	0	0	0	0	0	0	0	0	0	0	0	0
BT1	144	Mix	bov	103	F	Ciuruleasa	AB	0	0	2021-06-01	836	46.260384, 23.187665	CMCF	A	0	0	0	0	0	0	0	0	0	0	0	0	0	0	0	0
BT1	145	Mix	bov	86	F	Ciuruleasa	AB	0	0	2021-06-01	836	46.260384, 23.187665	CMCF	A	0	0	0	0	0	0	0	0	0	0	0	0	0	0	0	0
BT1	146	Mix	bov	17	F	Ciuruleasa	AB	0	0	2021-06-01	836	46.260384, 23.187665	CMCF	A	0	0	0	0	0	0	0	0	0	0	0	0	0	0	0	0
BT1	147	Mix	bov	81	F	Ciuruleasa	AB	0	0	2021-06-01	836	46.260384, 23.187665	CMCF	A	0	0	0	0	0	0	0	0	0	0	0	0	0	0	0	0
BT1	148	Mix	bov	95	F	Ciuruleasa	AB	0	0	2021-06-01	836	46.260384, 23.187665	CMCF	A	0	0	0	0	0	0	0	0	0	0	0	0	0	0	0	0
BT1	150	Mix	bov	154	F	Ciuruleasa	AB	0	0	2021-06-01	836	46.260384, 23.187665	CMCF	A	0	0	0	0	0	0	0	0	0	0	0	0	0	0	0	0
BT1	151	Mix	bov	73	F	Ciuruleasa	AB	0	0	2021-06-01	836	46.260384, 23.187665	CMCF	A	0	0	0	0	0	0	0	0	0	0	0	0	0	0	0	0
BT1	142	Mix	bov	37	F	Roșia Montană	AB	0	0	2021-06-01	930	46.306791, 23.139567	CMCF	A	0	0	0	0	0	0	0	0	0	0	0	0	0	0	0	0
HD7	27	Mix	bov	41	F	GHELARI	HD	0	0	2022-07-01	756	45.696882, 22.834085	PMF	A	0	0	0	0	0	0	0	0	0	0	0	0	0	0	0	0
HD7	29	Mix	bov	81	F	GHELARI	HD	0	0	2022-07-01	756	45.696882, 22.834085	PMF	A	0	0	0	0	0	0	0	0	0	0	0	0	0	0	0	0
HD7	16	BR	bov	26	F	Bărbești	AB	0	0	2022-07-01	809	46.274396, 23.336893	CMCF	A	0	0	0	0	0	0	0	0	0	0	0	0	0	0	0	0
HD7	21	Mix	bov	134	M	Bărbești	AB	0	0	2022-07-01	809	46.274396, 23.336893	CMCF	A	0	0	0	0	0	0	0	0	0	0	0	0	0	0	0	0
HD7	17	BR	bov	125	F	SOHODOL	AB	0	0	2022-07-01	833	46.337198, 23.002120	CMCF	A	0	0	0	0	0	0	0	0	0	0	0	0	0	0	0	0
HD7	40	BR	bov	131	F	GEOGEL	AB	0	0	2022-07-01	869	46.308676, 23.382001	CMCF	A	0	0	0	0	0	0	0	0	0	0	0	0	0	0	0	0
HD7	38	Mix	bov	116	F	GEOGEL	AB	0	0	2022-07-01	869	46.308676, 23.382001	CMCF	A	0	0	0	0	0	0	0	0	0	0	0	0	0	0	0	0
HD7	24	BR	bov	15	M	DUPA DEAL	AB	0	0	2022-07-01	869	46.320732, 23.417573	CMCF	A	0	0	0	0	0	0	0	0	0	0	0	0	0	0	0	0
HD3	45	BR	bov	37	F	Cernisoara Florese	HD	0	0	2021-10-01	611	45.681433, 22.658572	CMCF	A	0	0	0	0	0	0	0	0	0	0	0	0	0	0	0	0
HD3	39	BR	bov	134	F	Bobaresti	AB	0	0	2021-10-01	657	46.341089, 22.991374	CMCF	A	0	0	0	0	0	0	0	0	0	0	0	0	0	0	0	0
HD3	8	Mix	bov	186	F	Banita	HD	0	0	2021-10-01	756	45.447799, 23.285415	CMCF	A	0	0	0	0	0	0	0	0	0	0	0	0	0	0	0	0
HD3	46	Mix	bov	39	M	Ghelari	HD	0	0	2021-10-01	756	45.713006, 22.809881	CMCF	A	0	0	0	0	0	0	0	0	0	0	0	0	0	0	0	0
HD3	25	BR	bov	54	M	Geogel	AB	0	0	2021-10-01	869	46.309258, 23.362405	CMCF	A	0	0	0	0	0	0	0	0	0	0	0	0	0	0	0	0
HD3	19	BR	bov	19	F	Jina	SB	0	0	2021-10-01	900	45.776601, 23.705451	CMCF	A	0	0	0	0	0	0	0	0	0	0	0	0	0	0	0	0
HD3	20	BR	bov	188	F	Jina	SB	0	0	2021-10-01	900	45.776601, 23.705451	CMCF	A	0	0	0	0	0	0	0	0	0	0	0	0	0	0	0	0
HD3	18	Mix	bov	104	F	Jina	SB	0	0	2021-10-01	900	45.776601, 23.705451	CMCF	A	0	0	0	0	0	0	0	0	0	0	0	0	0	0	0	0
HD4	26	BR	bov	147	F	Ciuruleasa	AB	0	0	2021-11-01	836	46.259283, 23.020392	CMCF	A	0	0	0	0	0	0	0	0	0	0	0	0	0	0	0	0
HD4	35	BR	bov	37	M	Ciuruleasa	AB	0	0	2021-11-01	836	46.259283, 23.020392	CMCF	A	0	0	0	0	0	0	0	0	0	0	0	0	0	0	0	0
HD4	37	BR	bov	57	M	Ciuruleasa	AB	0	0	2021-11-01	836	46.259283, 23.020392	CMCF	A	0	0	0	0	0	0	0	0	0	0	0	0	0	0	0	0
HD4	27	Mix	bov	102	M	Ciuruleasa	AB	0	0	2021-11-01	836	46.259283, 23.020392	CMCF	A	0	0	0	0	0	0	0	0	0	0	0	0	0	0	0	0
HD4	31	Mix	bov	81	M	Ciuruleasa	AB	0	0	2021-11-01	836	46.259283, 23.020392	CMCF	A	0	0	0	0	0	0	0	0	0	0	0	0	0	0	0	0
HD4	33	Mix	bov	108	M	Ciuruleasa	AB	0	0	2021-11-01	836	46.259283, 23.020392	CMCF	A	0	0	0	0	0	0	0	0	0	0	0	0	0	0	0	0
HD4	34	Mix	bov	81	M	Ciuruleasa	AB	0	0	2021-11-01	836	46.259283, 23.020392	CMCF	A	0	0	0	0	0	0	0	0	0	0	0	0	0	0	0	0
HD4	39	Mix	bov	101	M	Ciuruleasa	AB	0	0	2021-11-01	836	46.259283, 23.020392	CMCF	A	0	0	0	0	0	0	0	0	0	0	0	0	0	0	0	0
HD4	42	Mix	bov	150	F	Ciuruleasa	AB	0	0	2021-11-01	836	46.259283, 23.020392	CMCF	A	0	0	0	0	0	0	0	0	0	0	0	0	0	0	0	0
HD4	8	BR	bov	105	F	Jina	SB	0	0	2021-11-01	900	45.790837, 23.672404	CMCF	A	0	0	0	0	0	0	0	0	0	0	0	0	0	0	0	0
HD4	9	BR	bov	82	F	Jina	SB	0	0	2021-11-01	900	45.790837, 23.672404	CMCF	A	0	0	0	0	0	0	0	0	0	0	0	0	0	0	0	0
SUM																585		585	334	251	102	288	35	33	20	83	4	2	3	11

## Sheet: Legend
Abbreviation	Definition
BT	Botoșani county
BN	Bistrița Năsăud county
HD	Hunedoara county
CJ	Cluj county
TL	Tulcea county
Numbers after abbatoir county (ex HD3)	Visit number (HD3= the third visit to the same abattoir in Hunedoara county)
Mix	Mixbreed
Holl	Holstein
BR	Bălțată Românească
AA	Aberdeen Angus
LYM	Limousin
HG	Holstein Mix
FLECK	Flekvieh
BN	Bălțată Neagră
BNR	Bălțată Neagră Românească
BU	Bălțată Ungurească
CHA	Charolais
PINZ	Pinzgauer
FRZ	Holstein import
BM	Brună de Maramureș
bov	bovine
BMF	Balkan Mixed Forests
CEMF	Central European Mixed Forests
CMCF	Carpathian Montane Conifer Forests
EEFS	Eastern European Forest Steppe
PMF	Pannonian Mixed Forest
PS	Pontic Steppe
A	Alpine
C	Continental
P	Pannonian
S	Steppe
l4	Stage 4 Thelazia larva
l5	Stage 5 sexually immature Thelazia larva
