# Supplementary material for: Diversity of Thelazia spp. in domestic cattle from Romania: epidemiology and molecular diagnosis by a novel multiplex PCR
Source: Parasit Vectors. 2023 Nov 3;16:400. doi: 10.1186/s13071-023-06012-8 (PMC10623811; doi:10.1186/s13071-023-06012-8)
Supplement: Supplementary file 3 — Additional file 3: Excel spreadsheet (.xlsx). Statistical tests performed on the database. [file 13071_2023_6012_MOESM3_ESM.xlsx]

## Sheet: Tests
sampled	Thelazia	positive	%	95% CI
705	rhodesi	112	15.89	13.37-18.77
	skrjabini	30	4.26	3-6.01
	gulosa	5	0.71	0.3-1.65
	all species	136	19.29	16.55-22.37
Table 1. Thelazia spp. By sex: X2=0.53; d.f.=1; p=0.469							Table 17. T.rhodesi By sex: X2=0.84; d.f.=1; p=0.318
	total	positive	%	95% CI				total	positive	%	95% CI
M	218	38	17.43	12.64-23.13			M	218	30	13.76	9.48-19.06
F	487	98	20.12	16.8-23.91			F	487	82	16.84	13.78-20.42
Table 2. Thelazia spp. Age (months): ANOVA							Table 18. T. rhodesi Age (months): ANOVA
	min	median	max	average	p			min	median	max	average	p
infected	2	75.5	235	79.25	0.017		infected	2	75.5	235	80.13	0.021
uninfected	1	51	254	67.22			uninfected	1	51	254	67.54
Table 3. Thelazia spp. By sampling year: X2=10.66; d.f.=1; p=0.0007							Table 19. T. rhodesi By sampling year: X2=14.25; d.f.=1; p<0.0001
	total	positive	%	95% CI				total	positive	%	95% CI
2021	474	108	22.78	19.24-26.67			2021	474	93	19.62	16.3-23.43
2022	231	28	12.12	8.21-17.04			2022	231	19	8.23	5.02-12.55
Table 4. Thelazia spp. By sampling season: X2=88.67; d.f.=3; p<0.0001							Table 20. T. rhodesi By sampling season: X2=100; d.f.=3; p<0.0001
	total	positive	%	95% CI				total	positive	%	95% CI
spring	256	16	6.25	3.61-9.95			spring	256	4	1.56	0.43-3.95
summer	310	62	20	15.93-24.18			summer	310	56	18.06	14.18-22.73
autumn	100	50	50	39.83-60.17			autumn	100	44	44	34.08-54.28
winter	39	8	20.51	9.3-36.46			winter	39	8	20.51	9.3-36.46
d.f.=1	summer	autumn	winter				d.f.=1	summer	autumn	winter
spring	X2=21.16; p<0.0001	X2=88; p<0.0001	X2=7.4; p=0.006				spring	X2=38.56; p<0.0001	X2=107; p<0.0001	X2=26.74; p<0.0001
summer		X2=32.77; p<0.0001	X2=0; p=1				summer		X2=26.19; p<0.0001	X2=0.2; p=0.66
autumn			X2=8.8; p=0.01				autumn			X2=5.64; p=0.011
Table 5. Thelazia spp. By altitude intervals (meters): X2=10.21; d.f.=3; p=0.016							Table 21. T. rhodesi By altitude intervals (meters): X2=7.78; d.f.=3; p=0.05
	total	positive	%	95% CI				total	positive	%	95% CI
[0-200]	238	48	20.96	15.88-26.81			[0-200]	238	42	18.34	13.55-23.97
[201-400]	229	49	20.59	15.64-26.29			[201-400]	229	40	16.81	12.29-22.17
[401-600]	95	7	7.37	3.01-14.59			[401-600]	95	6	6.32	2.35-13.24
[>600]	143	32	22.38	15.84-30.1			[>600]	143	24	16.78	11.06-23.94
d.f.=1	[201-400]	[401-600]	[>600]				d.f.=1	[201-400]	[401-600]	[>600]
[0-200]	X2=0; p=1	X2=7.86; p=0.003	X2=0.03; p=0.79				[0-200]	X2=0.09; p=0.715	X2=6.76; p=0.005	X2=0.05; p=0.78
[201-400]		X2=7.56; p=0.003	X2=0.08; p=0.699				[201-400]		X2=5.42; p=0.013	X2=0; p=1
[401-600]			X2=8.32; p=0.002				[401-600]			X2=4.76; p=0.017
Table 6. Thelazia spp. Altitude (meters): ANOVA							Table 22. T. rhodesi Altitude (meters): ANOVA
	min	median	max	average	p			min	median	max	average	p
infected	10	283	1194	370.56	0.573		infected	10	283	1194	358.21	0.956
uninfected	10	314	1000	356.77			uninfected	10	314	1000	359.66
Table 7. Thelazia spp. By biogeoregion: X2=2.27; d.f.=3; p=0.518							Table 23. T. rhodesi By biogeoregion: X2=1.48; d.f.=3; p=0.686
	total	positive	%	95% CI				total	positive	%	95% CI
P	57	14	24.56	14.13-37.76			P	57	11	19.3	10.05-31.91
S	101	20	19.8	12.54-28.91			S	101	19	18.81	11.72-27.81
A	164	35	21.34	15.34-28.41			A	164	25	15.24	10.11-21.68
C	383	67	17.49	14.02-21.62			C	383	57	14.88	11.67-18.8
d.f.=1	S	A	C				d.f.=1	S	A	C
P	X2=0.24; p=0.546	X2=0.1; p=0.711	X2=1.21; p=0.202				P	X2=0; p=1	X2=0.25; p=0.532	X2=0.44; p=0.431
S		X2=0.02; p=0.876	X2=0.15; p=0.563				S		X2=0.34; p=0.497	X2=0.65; p=0.356
A			X2=0.88; p=0.337				A			X2=0; p=1
Table 8. Thelazia spp. Intensity/season: ANOVA (positives)							Table 24. T. rhodesi Intensity/season: ANOVA (positives)
	min	median	max	average	p			min	median	max	average	p
spring	2	3	9	3.68	0.036		spring	2	2	4	2.5	0.051
summer	1	2	21	3.32			summer	1	2	21	3.46
autumn	1	4	41	5.9			autumn	1	4	41	6.18
winter	1	2	4	2.5			winter	1	2	4	2.5
Table 9. Thelazia spp. Intensity/season: ANOVA (all)							Table 25. T. rhodesi Intensity/season: ANOVA (all)
	min	median	max	average	p			min	median	max	average	p
spring	0	0.5	9	0.23	<0.0001		spring	0	0	4	0.03	<0.0001
summer	0	0	21	0.66			summer	0	0	21	0.62
autumn	0	0	41	2.95			autumn	0	0	41	2.72
winter	0	0	4	0.51			winter	0	0	4	0.51
Table 10. Thelazia spp. Intensity/Biogeoregion: ANOVA (positives)							Table 26. T. rhodesi Intensity/Biogeoregion: ANOVA (positives)
	min	median	max	average	p			min	median	max	average	p
P	1	2.5	21	4.42	0.726		P	1	1	21	4.18	0.68
S	1	2.5	9	4.68			S	1	3	9	3.36
A	1	3	19	3.94			A	1	3	19	4
C	1	3	41	4.68			C	1	3	41	5.01
Table 11. Thelazia spp. Intensity/Biogeoregion: ANOVA (all)							Table 27. T. rhodesi Intensity/Biogeoregion: ANOVA (all)
	min	median	max	average	p			min	median	max	average	p
P	0	0	21	1.08	0.828		P	0	0	21	0.8	0.932
S	0	0	9	0.65			S	0	0	9	0.63
A	0	0	19	0.84			A	0	0	19	0.6
C	0	0	41	0.81			C	0	0	41	0.74
Table 12. Thelazia spp. Intensity/Altitude interval: ANOVA (positives)							Table 28. T. rhodesi Intensity/Altitude interval: ANOVA (positives)
	min	median	max	average	p			min	median	max	average	p
[0-200]	1	2	21	3.54	0.366		[0-200]	1	2	21	3.5	0.295
[201-400]	1	3	41	5.26			[201-400]	1	3	41	5.57
[401-600]	1	1	11	4.71			[401-600]	1	2023-05-04	11	5.33
[>600]	1	3	19	3.71			[>600]	1	2023-05-02	19	3.75
Table 13. Thelazia spp. Intensity/Altitude interval: ANOVA (all)							Table 29. T. rhodesi Intensity/Altitude interval: ANOVA (all)
	min	median	max	average	p			min	median	max	average	p
[0-200]	0	0	21	0.74	0.169		[0-200]	0	0	21	0.64	0.27
[201-400]	0	0	41	1.08			[201-400]	0	0	41	0.95
[401-600]	0	0	11	0.34			[401-600]	0	0	11	0.33
[>600]	0	0	19	0.83			[>600]	0	0	19	0.62
Corr (intensity)(season) - all: Spearman r=0.3; p<0.0001							Corr (intensity)(season) - all: Spearman r=0.34; p<0.0001
Corr (intensity)(season) - positives: Spearman r=0.12; p=0.16							Corr (intensity)(season) - positives: Spearman r=0.19; p=0.03
Corr (intensity)(altitude) - all: Pearson r=0.007; p=0.85							Corr (intensity)(altitude) - all: Pearson r=-0.004; p=0.9
Corr (intensity)(altitude) - positives: Pearson r=-0.01; p=0.87							Corr (intensity)(altitude) - positives: Pearson r=-0.008; p=0.92
Corr (intensity)(altitude interval) - all: Spearman r=-0.02; p=0.55							Corr (intensity)(altitude interval) - all: Spearman r=-0.04; p=0.23
Corr (intensity)(altitude interval) - positives: Spearman r=0.1; p=0.24							Corr (intensity)(altitude interval) - positives: Spearman r=0.1; p=0.25
Corr (intensity)(ecoregion) - all: Spearman r=-0.01; p=0.66							Corr (intensity)(ecoregion) - all: Spearman r=0.00009; p=0.97
Corr (intensity)(ecoregion) - positives: Spearman r=-0.04; p=0.6							Corr (intensity)(ecoregion) - positives: Spearman r=-0.03; p=0.74
Table 14. Thelazia spp. By ecoregion: X2=39.5; d.f.=5; p<0.0001							Table 30. Thelazia rhodesi By ecoregion: X2=39.07; d.f.=5; p<0.0001
	total	positive	%	95% CI				total	positive	%	95% CI
PMF	350	75	21.43	17.45-26.03			PMF	350	64	18.29	14.59-22.67
BMF	7	6	85.71	42.13-99.64			BMF	7	5	71.43	29.04-96.33
PS	24	9	37.5	18.8-59.41			PS	24	9	37.5	18.8-59.41
CMCF	176	35	19.89	14.26-26.56			CMCF	176	26	14.77	9.88-20.89
EEFS	97	8	8.25	3.63-15.61			EEFS	97	7	7.22	2.95-14.3
CEMF	51	3	5.88	1.23-16.24			CEMF	51	1	1.96	0.05-10.45
d.f.=1	BMF	PS	CMCF	EEFS	CEMF		d.f.=1	BMF	PS	CMCF	EEFS	CEMF
PMF	X2=12.71; p=0.0003	X2=2.47; p=0.078	X2=0.08; p=0.733	X2=7.87; p=0.002	X2=5.91; p=0.007		PMF	X2=9.25; p=0.003	X2=4.12; p=0.031	X2=0.78; p=0.329	X2=6.16; p=0.007	X2=7.57; p=0.001
BMF		X2=3.29; p=0.069	X2=13.2; p=0.0002	X2=27.31; p<0.0001	X2=24.14; p<0.0001		BMF		X2=1.33; p=0.197	X2=11.59; p=0.001	X2=20.45; p=0.0001	X2=29.47; p<0.0001
PS			X2=2.86; p=0.065	X2=11.31; p=0.0009	X2=9.9; p=0.001		PS			X2=6.06; p=0.017	X2=12.85; p=0.0005	X2=14.89; p<0.0001
CMCF				X2=5.5; p=0.014	X2=4.6; p=0.018		CMCF				X2=2.68; p=0.081	X2=5.03; p=0.012
EEFS					X2=0.03; p=0.748		EEFS					X2=0.92; p=0.263
Table 15. Thelazia spp. Intensity/Ecoregion: ANOVA (positives)							Table 31. T. rhodesi Intensity/Ecoregion: ANOVA (positives)
	min	median	max	average	p			min	median	max	average	p
PMF	1	3	41	4.8	0.72		PMF	1	2.5	41	4.45	0.21
BMF	1	1.5	8	2.66			BMF	1	1	8	2.8
PS	1	5	9	4.33			PS	1	4	9	4.44
CMCF	1	3	19	3.88			CMCF	1	2	17	3.61
EEFS	1	2	5	2.25			EEFS	1	2	5	2
CEMF	1	1	9	3.66			CEMF	1	1	1	1
Table 16. Thelazia spp. Intensity/Ecoregion: ANOVA (all)							Table 32. T. rhodesi Intensity/Ecoregion: ANOVA (all)
	min	median	max	average	p			min	median	max	average	p
PMF	0	0	41	1.02	0.02		PMF	0	0	41	0.82	0.005
BMF	0	1	8	2.28			BMF	0	1	8	2.28
PS	0	0	9	1.62			PS	0	0	9	1.66
CMCF	0	0	19	0.77			CMCF	0	0	17	0.53
EEFS	0	0	5	0.18			EEFS	0	0	5	0.14
CEMF	0	0	9	0.21			CEMF	0	0	1	0.01
Corr (intensity)(ecoregion) - all: Spearman r=0.07; p=0.04 ; significant slight positive relationship							Corr (intensity)(ecoregion) - all: Spearman r=0.1; p=0.007; significant slight positive relationship
Corr (intensity)(ecoregion) - positives: Spearman r=0.1; p=0.1							Corr (intensity)(ecoregion) - positives: Spearman r=0.2; p=0.08
Corr (occurrence)(ecoregion): Spearman r=0.07; p=0.058							Corr (occurrence)(ecoregion): Spearman r=0.1; p=0.06
