# Supplementary material for: Diversity of Thelazia spp. in domestic cattle from Romania: epidemiology and molecular diagnosis by a novel multiplex PCR
Source: Parasit Vectors. 2023 Nov 3;16:400. doi: 10.1186/s13071-023-06012-8 (PMC10623811; doi:10.1186/s13071-023-06012-8)
Supplement: Supplementary file 4 — Additional file 4: Excel spreadsheet (.xlsx). Raw data of all measurements performed on recovered Thelazia specimens. [file 13071_2023_6012_MOESM4_ESM.xlsx]

## Sheet: Raw data (all sizes in microns)
Code	No	Stage	thel spp	Total L	Esoph L	Tail L	Nerve R Ant	Nerve R Post	Esoph prox	Esoph Max	Esoph Junct	Buc caps prox	Buc caps dist	Buc caps Depth	Max Width	Tail Width	Ant Width	Anal pore	Vulva	Spicule 1 L	Spicule 1 W	Spicule 2 l	Spicule 2 w	Eggs Larv L	Eggs larv w	Eggs nonblast L	Eggs nonblast w	Eggs blast L	Eggs blast w	Larvae L	Larvae W	Str ant	Str med	Str post	Observations
HD3	10	M	RHOD	9827.54	471.55		351.36	120.19	43.01	61.44	51.57	25.81	21.73	15.56	275.81	126.35	145.29	73.37				126.35	18.54									14.83	15.91	6.39
TL2	3	F	RHOD	16127.2	535.07	91.25			37.39	50.98	44.83	47.3	30.97	24.2	217.9	130.39	180.84	59.92	1125.25									27.46	19.71			19.79	13.38	10.59
HD4	16	F	RHOD	17525.7	612.8	147.17	628.55	15.75	40.31	57.63	44.89	26.34	22.02	16.14	400.44	155.02	151.91	73.95	1253.35							24.07	15.01					18.62	33.59	5.35
HD3	1	M	RHOD	9954.27	493.69		413.07	80.62	30.46	45.02	36.32	17.3	14.32	11.26	334.69	109.18	136.76	84.91		667.95	4.41	100.68	17.77									18.11	18.67	8.87
HD3	1	M	RHOD	10376.9	662.17		537.14	125.03	39.32	55.34	44.65	24.04	20.89	15.58	412.35	109.87	155.97	69.92		780.53	5.43	124.22	13.63									17.23	22.59	7.48
BT	75	l4	RHOD	8907.15	425.91	94.31	363.44	62.47	51.47	60.75	51.47	28.98	23.95	16.46	377.43	102.79	196.04	94.31														16.16	17.78	4.93
BT	153	L5	SKRJ	15420.4	352.07	174.45	223.04	129.03	32.98	52.99	35.49	23.78	30.44	10.22		111.64	135.59	155.56								14.81	12.94					4.17	9.06	5.36
BT	153	M	SKRJ	11006.8	358.82		228.91	129.91	38.29	55.34	43.7	17.45	23.8	12.92	296.77	132.38	163.32			699.1	6.27	151.68	14.13									4.1	8.2	1.67
BT	59	L4	RHOD	8129.89		86.53			37.74			22.03	17.29	15.59	265.15	120.99	154.04	62.33														15.14	15.66	5.43
BT	59	L4	RHOD	7114.16	338.25	91	249.58	88.67	39.61	59.3	43.3	26.87	23.74	24.11	236.69	106.29	148.29	76.62														9.93	13.44	6.67
BT	59	L5	RHOD	9316.14	412.3	97.59	343.8	68.5	63.8	92.38	76.78	32.49	24.01	19.26	341.15	129.04	181.54	66.72	873.05													13.9	19.32	7.86
	6303	F	RHOD	14713.2	480.83	127.26	415.64	65.19	47.66	62.14	45.76	31.22	22.39	19.71	460.02	164.7	175.62	118.02	882.44							19.85	15.1	25.59	19.51			14.91	27.06	6.31
BT	57	L5	RHOD	10966.8	610.76	114.33	488.37	122.39	57.29		57.73	25.35	23.66	29.07	316.7	132.13	149.02	84.27	957.36													17.96	18.6	2.95
BT2	116	F	GULOSA	16059.5	378.98	142.48	275.59	103.39	74.73	103.9	75.93	56.04	39.42	28.11	706.11	114.95	213.07	94.83	554.86							13.75	11.34	17.57	14.57			5.27	8.82	3.03
IARA	454	F	SKRJ	18879.7	353.02	93.54	210.94	142.08	33.36	45.18	50.25				291.78				770.2											231.95		5.74	6.6	4.81
HD4	17	M	RHOD	11010	503.42		408.34	34.37	35.09	38.94	38.65	27.27	26.84	16.16	438.67	112.97	161.27	57.42				94.49	16.47									19.43	29.62	22.04
BN	14	F	GULOSA	16606	374.08	101.03	237.39	136.69	56.65	70.77	52.28	54.88	36.37	33.18	534.77	107.83	179.8	65.16	600.67							17.24	13.32	19.1	13.14			5.08	6.74	4.13
BN	14	F	GULOSA	16021.4	381.13		257.86	123.27	59.29	74.99	54.65	33.01	27.29	20.56	594.76	176.78	198.22	141.92	735.88							21.41	18.59					5.81	8.96	6.38
BN	14	F	SKRJ	18687	388.53	108.97	245.17	143.36	50.3	75.87	65.14	25.88	23.55	11.99	339.45	139.11	178.03	78.09	583.37					36.9	25.61			16.96	12.43	160.15	10.41	5.06	10.83	5.55
BN	14	M	SKRJ	7135.81	311.02		195.28	115.74	42.38	59.17	57.91	20.15	20.16	12.45	237.99		107.12															4.65	5.19
BN	14	M	SKRJ	8994.14	322.44		204.85	117.55	36.6	62.74	48.97	20.09	16.9	8.02	271.18	84.08	110.08	40.71				121.63	6.44									3.55	8.71	4.33
BN	14	M	SKRJ	10478.6	347.83		237.75	110.08	38.1	66.17	53.34	24.27	19.81	4.59	260.9	99.25	127.17	58.36			6.73	127.88	12.68									5.59	10.71	3.84
BT	100	M	SKRJ	9969.87	341.66		185.9	155.76	35.32	60.1	53.76	17.66	11.81	8.3	215.19	109.74	108.88	50.52				109.74	14.57									5.89	10.15	3.47
BT	100	M	SKRJ	9866.64	309.03		202.42	106.61	42.48	66.48	52.52	22.02	16.35	6.74	254.32	90.26	129.89	63.77			10.17											6.35	9.59	3.59
BT	100	M	SKRJ	8855.42	310.99		194.15	116.84	36.44	76.92	67.19	24.96	26.51	11.22	253.7	77.11	141.32	51.23			10.96	92.32	14.28									5.55	8.45	2.74
HD3	21	F	RHOD	13792.9	532.07	154.56	395.74	136.33	45.29	56.77	46.73	24.61	19.26	13.67	437.33	167.65	134.16	83.11	775.37					41.85	33.09			29.68	22.49			14.37	27.9	6.47
HD7	19	M	RHOD	11198.2	562.21		449.74	112.47	39.24	48.4	37.16	26.42	21.65	17.07	505.18	97.64	149.64	64.38		750.75	7.71	119.49	12.63									14.46	27.95	8.46
HD7	3	F	RHOD	19837.8	627.58	191.78	506.5	121.08	39.89	52.18	50.02	29.41	21.93	20.4	479.27	182.84	138.35	85.85	1063.7					40.23	29.26	21.66	12.74	29.91	21.66		4.46	19.18	33.81	6.88
IARA	124	F	RHOD	19406.4	659.72	150.38	510.51	149.21	53.62	66.52	57.42	28.95	20	20.57	460.79	155.74	209.42	69.63	1029.04					40.83	30.9	15.47	12.41	32.58	25.93	169.86	7.63	21.87	30.86	7.21
HD7	3	F	SKRJ	17935	410.29	168.01	273.09	137.2	42.03	61.86	47.5	18.63	22.85	10.82	278.13	104.68	119.95	66.87	730.69					42.62	29.16			34.59	21.68	186.53	6.88	5.1	10.58	5.14
IARA	477	F	SKRJ	17697.3											270.37		116.2							42.3	27.99			31.55	21.06
HD3	40	F	SKRJ	17634	287.65	98.93	210.4	77.25	29.2	50.57	40.31	27.41		9.32	321.07	104.6	119.6	64.6	833.61					36.47	28.07	15.59	13.92	32.39	21.88	178.58	6.79	5.31	9.96	4.94
HD7	3	M	RHOD	11208.3	530.16		413.79	116.37	37.16	47.13	36.59	27.16	22.02	13.98	364.87	105.11	142.44	69.74		850	9.24	112.86	16.15									17.44	25.91	4.65
HD3	5	F	RHOD	16817.3	545.4	156.94	492.42	52.98	44.83	64.54	40.13	32.48	27.04	18.43	515.26	158.07	168.78	86.2	1107.21					39.43	34.6			35	28.25		7.16	18.18	30.61	7.35
HD1	8	L5	RHOD	9770.68	411.2	111.35	357.44	53.76	44.49	54.56	51.22	30.55	25.4	15.23	255.9	114.35	138.31	79.34	762.09													15.4	17.04	8.32
IARA	124	F	RHOD	20020.4	631.99	183.94	464.62	167.37	54.5	68.07	59.83	28.6	19.95	19.76	451.23	165.51	193.56	150.03	1004.18					34.31	25.86	24.18	18.85	34.88	25.47	158.99	8.64	19.16	31.42	7.35
HD7	3	F	SKRJ	17263.2	331.51	181.28	258	73.51	32.41	51.55	48.84	19.62	25.3	7.71	252.89	118.45	105.4	84.1	682.58					39.91	28.81			31.27	21.68	183.7	7.78	6.96	10.09	3.72
HD3	1	F	RHOD	17037.1	607.19	157.57	525.11	82.08	44.94	69.78	55.13	26.92	22.2	17	468.74	165.91	199.65	82.06	1241.6					45.94	32.36			33.25	23.65		5.51	16.45	32.86	7.51
HD3	53	F	RHOD	19466.2	706.74	105.14	503.33	203.41	39.24	55.34	42.31	26.02	22.37	18.06	475.97	125.37	169.9	80.98	1208.87									30.74	22.24			19.86	30.66	7.52
HD3	15	F	RHOD	19794.3	604.8	153.06	491.39	113.41	43.9	59.64	52.42	27.62	24.56	15.85	429.09	158.34	158.14	62.94	988.6					39.44	31.16			35.15	28.15			19.51	34.47	7.57
HD3	9	M	RHOD	11530.7	546.22		408.42	137.8	45.48	63.3	48.53	23.87	19.4	16.58	354.34	98		82.15				136.94	12.27									16.77	20.65	7.83
BT2	103	F	SKRJ	17208.2	351.8	146.27	242.24	109.56	48.29	69.16	39.73	19.57	26.14	8.52	314.16	105.74	156.71	81.61	650.72													5.6	10.38	6.48
IARA	137	F	RHOD	19797.1	613.49	108.86	490.52	122.97	47.17	69.75	48.21	29.73	19.82	19.3	516.8	134.82	204.49	69.95	1040.53							18.23	16.92	27.65	18.71			20.04	35.73	7.58
HD7	19	F	RHOD	18108.9	621.71	196.92	542.5	79.21	51.64	63.27	57.1	26.36	20.54	17.21	469.64	167.46	162.45	70.04	1205.77					42.53	22.59			34.26	25.69		7.74	18.4	29.27	7.89
HD7	19	F	RHOD	15788.5	568.11	166.8	504.56	63.55	40.2	59.78	50.36	30.64	26.02	17.95	477.83	164.84	157.22	89.77	927.9									32.86	21.97			18.65	24.93	8.23
HD2	19	M	RHOD	11686.7	500.03		446.17	53.86	60.09	71.35	52.59	28.26	18.31	18.19	361.38	107.73	146.73	70.47		645.86	7.52											18.1	24.28	4.45
HD7	10	F	RHOD	18030.5	620.09	158.24	550.58	69.51	46.97	55.44	47.85	23.77	20.11	19.58	474.39	180.41	173.6	73.31	1081.88												7.31	19.88	31.86	8.35
HD3	29	F	RHOD	19061.4	562.63	157.6	441.31	121.32	46.39	60.11	48.47	27.56	24.84	16.15	477.87	170.73	144.49	74.67	952.38							23.75	17.13	32.38	24.09			20.58	30.56	8.65
HD3	5	F	RHOD	17044.5	599.29	167.71	536.67	62.62	46.08	55.87	51.07	30.78	25.72	19.71	528.09	197.39	161.93	63.9	1126.88					42.75	32.81			32.29	23.86		8.56	21.18	25.39	8.73
HD3	15	F	RHOD	18298.2	549.9	143.09	471.68	78.22	38.76	55.82	43.28	22.85	19.03	16.75	444.83	167.39	160.04	70.36	1167.26					46.25	33.11			33	27.11			18.94	29.79	8.73
HD7	9	F	RHOD	18644.2	589.59	155.85	516.03	73.56	47.42	57.05	45.32	25.53	19.38	17.46	465.86	175	155.86	83.44	1037.2					36.03	28.8	23.62	15.47	33.99	22.39			20.37	32.7	8.89
HD7	37	F	RHOD	19449	593.51	169.5	552.65	40.89	44.09	61.58	48.49	25.8	20.94	18	463.63	165.02	155.41	66.36	1200.36					42.4	32.87	20.66	16.93	31.1	20.3			21.43	30.37	9.01
HD3	5	F	RHOD	18082	530.01	128.61	432.42	97.59	41.62	64.81	55.38	27.23	19.64	15.2	438.34	142.96	190.03	67.88	1150.95									35.46	25.59			18.48	37.02	9.05
TL1	12	L4	RHOD	10862.1	492.39	170.2	428.66	63.73	35.4	54.92	40.97				219.91	120.04	155.33	86.34
TL1	12	L4	RHOD	12121.9	407.05	90.57			23.68	39.46	32.07				369.25	77.84	131.36	58.03														19.57	21.82
TL1	12	L5	RHOD	12287.5	475.05	136.61	439.34	35.71	34.66	50.69	35.42	27.76	24.29	15.6	370.44	137.56	124.99	55.3	743.52													16.24	22.08	9.49
HD3	40	F	SKRJ	17178.1	370.04	124.04	270.22	99.82	38.51	57.88	47.76	23.51	31.34	10.9	249.96	100.09	122.5	73.93	885.11					54.24	42.13			34.24	24.13	236.76	9.05	4.54	10.43	5.54
HD4	14	F	SKRJ	16894.4	380.83	61.02	251.21	129.62	51.66	45.98	57.63	33.54	24.94	7.75	336.76	80.21	131.18	49.32	767.63									31.52	23.54			6.99	9.67	5.31
IARA	477	F	SKRJ	16862.9	358.82		273.56	85.26					17.49	12.7	315	116.9	154.88	96.59	623.15									30.04	20.57	197.55	10.1	5.5
HD7	3	F	SKRJ	15982	374.8	144.87	291.16	83.64	30.78	50.21	40.74	15.42	16.92	9.57	232.59	101.03	108.29	71.73	903.35					41.77	26.5			29.74	19.14	250.85	7.46	6.4	9.76	4.11
HD3	22	F	SKRJ	15913.3	354.77	179.33	242.39	112.38	34.53	41.58	35.94	17.41	22.3	7.91	244.48	96.51	116.8	82.56	697.05									29.93	19.37	200.18	8.82	4.41	9.92	4.45
TL2	4	F	SKRJ	15873.3	346.37	99.17	240.27	106.1	48.36	69.92	57.18	20.07	27.29	11.1	338.94	118.56	119.14	74.48	657.17					44.61	32.99			29.22	22.09		7.19	6.61	8.16	4.77
HD3	22	F	SKRJ	15867.5	361.05	157.47	219.52	141.53	32.86	53.63	48.11	18.1	17.41	6.73	234.07	91.73	115.21	94.99	699.46					45.56	28.62			27.71	23.51	223.3	8.19	5.46	8.7	3.59
HD5	37	F	SKRJ	15848.5	360.88	88.04						23.05	23.78	6.83	283.96	90.17	120.78	64.35	572.4													5.27	8.53	4.5
HD3	9	F	RHOD	16363.7	600.32	150.28	491.67	108.65	41.77	63.51	55.14	28.41	21.09	15.81	382.26	167.37	161.07	69.38	1024.86									28.88	21.35			15.96	26.28	9.13
HD7	5	F	RHOD	14323.9	527.63	174.37	413.61	114.02	44.7	64.6	53.03	32.32	23.02	21.74	379.4	174.73	181.91	73.62	963.72							18.21	12.7	27.22	15.19	362.25	14.02	16.76	24	9.17
HD3	15	F	RHOD	16460.9	582.69	188.32	499.06	83.63	35.42	58.89	46.09	28.49	22.38	17.31	403.6	181.39	155.08	66.22	996.89					35.6	27.35	18.7	18.56	33.92	27.39			15.67	28.07	9.24
HD3	15	F	RHOD	17791.4	569.23	193.13	463.24	105.99	45.84	60.82	54.04	25.8	25.67	19.92	443.29	175.86	153.1	82.19	1131.22					35.33	33.03			32.6	23.36			16.95	30.86	9.25
HD7	3	L4	RHOD	8555.22	448.43	158.76	359.71	88.72	37.22	58.29	50.26	11.58	10.32	13.25	222.38	107.39	122.97	75.21														13.75	16.79	6.13
TL2	8	L4	RHOD	10582.1	421.09	108.56	373.67	47.42	43.72	50.88	41.53	25.74			240.35	90.81	135.36	53.86														13.24	19.87	6.68
HD3	11	F	RHOD	18988.1	631.47	155.53	472.29	159.18	42.15	67.8	59.24	27.04	21.61	18.3	447.46	171.07	175.55	69.9	924.58					38.94	25.82	19.16	16.98	29.33	20.29			19.82	38.86	9.3
HD3	53	M	RHOD	11760.5											380.52	102.36		70.97			5.1	122.77	16.3										23.98	4.93
HD7	3	L4	RHOD	7928.48	450.8	165.57	380.4	70.4	45.4	55.97	50.65	22.9	18.71	9.75	343.14	147.66	143.71	84.41														13.06	17.44	8.55
HD7	3	L4	RHOD	9213.77	433.52	110.69	378.59	54.93	42.1	63.61	50.48	15.42	10.98	11.25	249.43	89.47	110.45	57.76														15.62	14.84	4.58
HD7	3	L4	RHOD	7801.13	473.96	176.45	374.58	99.38	43.14	58.76	53.55	20.37	17.82	18.43	323.22	131.92	120.84	66.1														13.78	14.34	7.02
HD7	3	L5	RHOD	10063.7	471.94	129.67	412.23	59.71	40.41	54.82	38.46	21.39	14.81	12.43	341.77	115.1	141.65	65.49	930.73													15.82	18.7	7.76
HD7	3	M	SKRJ	10822.1	345.77		227.08	118.69	33.33	50.21	38	12.37	14.95	6.13	189.22	96.11	101.94	60.22				105.9	13.52									5.82	10.1	3.94
HD3	17	F	RHOD	16051.9	502.22	173.12	424.84	77.38	49.23	73.84	41.87	29.59	22.35	13.11	444.47	172.16	165.3	63.11	970.25					37.75	29.39			28	16.86			16.59	32.87	9.37
HD4	24	M	RHOD	11859.1	520.81		476.88	43.93	44.83	58.94	45.36	34.69	18.25	19.21	432.16	74.17	186.39	56.86		704.93	9.1	122.87	14.31									17.87	25.96	8.54
HD3	5	F	RHOD	17149.2	705.57	180.68	536.33	169.24	39.21	65.38	40.41	32.98	27.23	16.23	463.64	180.38	144.94	72.95	1170.68					40.49	24.14			30.82	24.29			18.43	30.22	9.42
HD3	5	F	RHOD	18181.9	637.91	197.63	548.94	88.97	47.41	57.71	35.41	20.67	18.43	18.09	441.49	184.32	179.09	81.45	1248.51									32.69	22.48			20.29	31.54	9.42
HD3	5	F	RHOD	17515.3	627.59	187.42	540	87.59	48.46	63.2	47.7	28.42	23.29	14.65	477.3	198.11	172.05	73.05	1136.17					41.08	29.36			30.13	24.01			17.04	28.86	9.54
HD7	37	F	RHOD	18126.8	561.2	128.66	485.59	75.61	48.01	61.58	56.84	31.48	27.69	18.55	484.5	148.91	174.91	69.46	1115.31							21.66	17.38					16.79	32.95	9.68
TL2	19	F	RHOD	17407	534.54	130.08	473.69	60.85	39	54.87	48.45	29.64	24.87	15.05	469.92	135.94	153.1	63.36	1045.59							16.21	12.99	29.46	21.74			19.61	28.7	9.72
HD4	7	F	RHOD	20584.8	597.53	151.88	491.26	106.27	37.53	53.65	40.61	49.86	36.97	20.44	457.69	173.45	176.98	81.81	1044.81							20.19	16.85	30.2	17.77	YES		18.37	30.27	9.85
HD3	44	F	RHOD	17490.2	565.39	180.86	523.58	41.81	34.31	58.69	39.81	35.76	28	19.64	440.25	157.16	147.61	93.73	1189							15.49	13.38	27.04	17			22.21	32.44	9.88
HD7	9	F	RHOD	20175.5	685.98	167.75	514.18	171.8	31.91	59.01	39.68	25.83	20.2	15.38	507.8	171.7	178.71	71.9	1186.48					33.71	24.19	25.39	15.58	28.56	21.2			21.94	34.68	9.88
HD3	54	F	RHOD	17032.7	555.83	131.9	480.02	75.81	39.5	56.16	48.91	25.93	20.22	16.58	465.94	147.27	162.12	66.53	1098.04							19.18	13.7	29.52	22.81			18.7	24.96	9.92
HD3	1	F	RHOD	17672.4	626.18	156.41	455.25	170.93	41.93	59.12	47.96	26.56	22.43	15.12	514.16	190.06	160.54	64.72	954.05							23.46	15.28					18.23	28.51	9.94
HD3	1	F	RHOD	16214.3	632.35	185.7	478.65	153.7	44.51	58.21	57.09	32.08	23.26	18.61	492.37	185.39	167.52	72.87	1092.5							22.79	18.08	37.38	27.49			17.75	26.06	9.96
HD2	19	L4	RHOD	10329.1	476.73		377.16	99.57	54.73	71.98	62.42	21.85	22.16	17.21	455.44		176.2															14.96	34.13
TL2	2	F	RHOD	17197	676.64	174.71	514.55	162.09	36.37	50.02	40.23	27.87	21.77	16.53	507.35	176.52	177.35	72.03	1114.87					44.09	35.1			33.96	23.2	208.26	5.47	21.14	24.84	9.96
HD2	19	L5	RHOD	17117.7	612.76	184.25	584.79	27.97	33.84	63.2	53.17	25.38	20.87	14.4	455.53	167.84	156.52	78.42	1185.11													20.02	32.95	12.64
TL2	20	M	RHOD	11924.1	468.18		352.33	115.85	41.89	57.51	45.77	19.18	15.01	18.67	333.3	90.76	148.7	69.21		706.09	7.04	132.16	9.07									16.22	21.68	7.87
HD3	15	M	RHOD	11935.8	462.58		363.35	99.23	28.28	43.37	29.9	22.25	16.96	18.86	372.15	89.92	89.11	74.14		698.54	9.4	118.29	11.49									17.2	22.56	6.62
HD2	19	L5	RHOD	12141.5	500.34	161.4	408.43	91.91	40.26	60.55	53.89	15.88	12.22	12.05	337.84	147.35	146.96	69.6	867.74													15.12	18.25	9.31
HD1	12	M	RHOD	12020.8	495.93		425.7	70.23	40.71	56.35	45.46	21.92	19.73	21.54	299.81	101.03	171.31	59.06		717.14	9.19	148.37	21.25									17.7	24.38	6.12
HD3	12	M	RHOD	12162	431.52		396.79	34.73	29.57	46.13	29.42	25.79	22.79	11.6	415.92	89.66	138.42	66.1		746.25	8.78	164.3	20.68									16.96	23.67	7.69
HD7	4	L4	RHOD	9858.26	493.06	132.8	417.69	75.37	30.84	41.91	40.14	27.56	27.31	14.4	396.27	117.34	153.8	62.25														16.66	19.57	5.87
HD7	4	L5	RHOD	7528.01	419.38	128.93	370.8	48.58	43.86	57.23	53.97	25.88	19.52	15.23	266.08	117.19	138.75	67.85	726.2													14.03	14.81	6.37
HD7	4	L5	RHOD	10442.2	532.81	129.46	408.56	124.25	49.35	63.95	50.82	30.22	19.08	13.71	375.05	128.59	126.66	70.2	773.42													14.82	14.65	10.12
HD3	5	M	RHOD	12172.9	586.91		469.75	117.16	47.03	56.84	44.71	22.7	19.04	14.72	476.9	99.38	158.12	70.77		827.64	7.88	105.47	14.06									17.83	26.21	7.12
HD7	5	L5	RHOD	8934.89	449.99	154.16	379.02	70.97	44.7	63.21	52.75	35.55	22.15	15.91	323.44	140.11	164.24	68.86	786.08													17.72	19.92	8.44
HD3	5	F	RHOD	16964.7	519.68	187.93	476.07	43.61	38.74	59.61	43.48	29.34	25.46	14.14	549.33	208.04	143.96	82.37	1074.71					38.54	28.47			36.06	23.27			21.02	25.55	10.02
TL2	19	L4	RHOD	10583.3	405.35	100.67	328.67	75.68	32.69	54.91	38.74	19.52	13.54	9.96	235.6	98.93	110.67	45.93														11.42	12.48	4.96
TL2	19	L5	RHOD	12347.7	413.88	162.63	299.66	114.22	33.27	47.61	36.05	18.8	12.73	8.85	300.08	118.2	120.37	65.37	683.35													14.15	23.29	7.3
HD7	10	M	RHOD	12246.4	600.64		428.77	171.87	37.13	58.46	47.85	21.63	19.84	17.05	473.63	96.97	172.04	84.53		714.27	5.02	145.22	13.84									17.25	21.34	7.04
HD4	16	F	RHOD	17809.3	642.62	181.66	553.61	89.01	33.9	48.43	42.38	26.76	20.16	13.88	421.13	172.63	145.22	81.81	1038.28									28.08	16.5			20.02	26.09	10.1
TL2	19	F	RHOD	18101.2	550.43	167.05	483.67	66.76	41.61	60.77	41.3	23.34	20.74	18.81	403.16	157.26	140.14	69.1	1039.07							17.88	12.21					18.09	31.52	10.1
HD3	36	M	RHOD	12331.3	590.89		504.49	86.4	32.51	39.7	35.81	38.79	28.64	20.78	353.85	106.07	151.48	61.58		604.09	7.61	114.91	16.44									18.86	23.45	4.28
HD3	21	M	RHOD	12366.7	553.51		365.25	182.26	39.61	56.58	46.83	26.49	20.57	15.2	432.81	108.28	146.42	87.61		786.34	6.88	133.21	18.15									16.68	24.63	8.81
HD3	5	F	RHOD	18823.7	631.02	163.35	496.48	134.54	41.84	59.25	43.82	27.15	21.74	15.96	438.82	176.93	164.62	71.49	1177.22									32.69	23.86			17.98	36.37	10.17
HD3	12	M	RHOD	12394	488.76		428.7	60.06	38.83	49.64	34.4	24.81	21.35	14.64	461.75	110.55	157.69	64.78		697.11	8.65	125.46	16.98									15.86	26.05	5.48
HD3	21	F	RHOD			153.17			34.06			25.66	21.85	14.56	475.91	183.7	151.71	67.96	1210.63					37.58	28.6	20.48	16.93	32.11	23.47			21.84	33.02	10.19
HD3	5	F	RHOD	19741.8	595.44	162.25	480.76	114.68	45.81	65.4	52.42	25.53	24.27	18.15	492.15	171.96	169.97	72.63	1047.52					42.5	31.35			34.79	24.67			17.39	26.76	10.36
HD3	44	F	RHOD	16963	538.79	194.34	488.06	50.73	39.08	48.46	37.85	39.31	30.03	20.28	425.12	168.09	160.72	85.93	1139.66							15.97	14.31	26.66	18.86			21.25	29.18	10.37
TL2	11	L4	RHOD	8616.77	402.72	125.42	346.69	56.03	40.63	54.53	46.17	18.51	16.12	11.64	223.71	106.24	129.14	50.12														15.65	15.52	4.45
TL2	11	L5	RHOD	12506.9	502.32	136.9	443.97	58.35	40.85	53.88	49.15	22.06	18.27	17.2	306.1	130.94	140.3	57.95	1043.13													15.99	21.14	10.7
TL2	11	L4	RHOD	10598.9	483.09	124.21	380.3	102.79	40.66	53.11	43.86	21.5	17.64	11.4	275.29	124.86	131.19	61.4														19.73	18.54	6.25
TL2	11	L5	RHOD	12130.1	422.59	126.57			37.72	61.28	47.75	23.58	24.02	12.26	338.12	119.89	134.53	60.12	911.11													21.66	19.52	8.82
TL2	11	L5	RHOD	11481.5	430.74	189.45	362.34	68.4	46.07	63.04	50.53	22.37	20.01	18.49	328.45	146.76	132.36	70.19	1007.47													16.25	29.3	9.24
TL2	8	F	RHOD	12332.6	438.82	170.8	425.5	13.32	35.79	55.76	37.25	33.2	27.23	11.15	348.18	145.8	115.09	59.4	762.15							14.36	12.08					20.41	31.21	10.4
HD3	5	F	RHOD	18513.2	639.94	183.08	530.48	109.46	51.75	68.27	55.48	26.8	23.55	21.73	430.04	181.78	176.39	73.16	1144.36					38.28	32.99			31.48	25.29			19.58	34.15	10.45
HD3	37	F	RHOD	16153	593.89	163.76	448.68	145.21	49.12	66.09	48.68	21.97	20.16	18.73	503.28	166.41	168.34	66.71	857.92					36.33	29.46					292.17	5.81	18.99	26.78	10.5
HD4	43	M	RHOD	12497.7	526.07	121.05	407.22	118.85	39.13	46.73	63.31	46.62	28.28	18.36	516.66	216.91	179.77	127.04														16.16	29.17	18.95
HD3	17	F	RHOD	18566.7	583.18	159.51	475.67	107.51	40.99	64.83	61.08	26.12	21.61	17.82	427.71	170.18	162.54	74.49	1080.9					42.45	29.36			31.42	23.84		5.35	17.82	31.4	10.6
HD3	5	F	RHOD	18410.5	614.48	141.6	536.38	78.1	49.29	63.46	41.74	34.99	31.87	20.33	429.49	167.27	173.33	60.07	1292.33					40.2	32.9			32.36	26.52			21.9	34.32	10.61
HD7	9	F	RHOD	20334.8	675.97	165.66	582.2	93.77	33.14	47.67	37.7	39.85	33.54	23.98	495.96	161.42	167.78	78.88	1173.56					37.86	31.94	24.48	16.96	33.74	23.43		8.96	17.91	33.77	10.62
HD7	19	F	RHOD	18957.3	664.35	173.96	554.95	109.4	51.68	60.08	52.16	25.69	25.97	14.67	496.2	171.75	178.17	80.58	1102.81					43.69	29.62			32.04	23.68		6.16	22.54	32.06	10.67
TL2	2	M	RHOD	12514.6	562.96		407.3	156.66	37.02	49.1	44.64	21.15	21.33	17.29	412.15	183.53	106.36	76.22		829.77	7.74	112.15	15.52									18.26	23.76	6.62
HD3	5	F	RHOD	18731.4	575.16	168.45	502.62	72.54	42.38	50.74	35.96	26.62	22.69	17.89	506.69	153.75	188.86	57.63	1182.99									33.21	23.27			14.79	27.2	10.69
HD3	17	F	RHOD	19020.2	595.73	155.84	530.57	65.16	45.12	54.65	48.35	25.17	24.88	13.14	448.83	169.23	148.27	67.93	1023.07					39.13	24.53			33.59	23.65	167.26	5.58	18.47	31.1	10.69
HD7	9	L4	RHOD	9970.52	487.82	130.2	397.75	90.07	40.64	60.6	49.88	20.85	12.27	14.43	382.2	154.26	155.23	76.52														14.49	20.2	9.96
HD2	16	F	RHOD	13172.9	535.51	141.91	504.82	30.69	53.77	73.69	51.15	37.02	28.33	24.27	425.3	150.07	160.23	78.08	1030.3							15.82	14.11	23.68	17.35			17.29	23.61	10.71
HD3	15	F	RHOD	17111.4	586.82	156.3	520.53	66.29	43.65	53.7	44.25	30.06	30.06	19.64	398.74	163.59	158.29	67.65	1178.22					34.74	25.84			32.46	25.16			18.75	28.39	10.77
HD7	9	F	RHOD	18413.7	614.2	166.45	512.78	101.42	42.14	58.78	45.51	29.9	22.38	13.11	426.38	164.22	152.89	83.97	1137.3					37.14	27.02	22.35	17.23	34.62	23.61			22.72	33.55	10.77
HD3	59	F	RHOD	16322.2	611.94	167.42	492.01	119.93	31.15	53.5	45.36	23.59	20.84	14.97	448.64	158.71	170.18	70.83	1022.59									30.46	22.03			17.7	27.83	10.8
HD3	10	F	RHOD	16681.6	558.61	150.03	455.39	113.22	46.09	57.06	49.98	24.47	22.18	15.57	444.01	163.89	166.94	54.12	982.98									25.94	18.34			18.7	24.47	10.8
HD7	19	F	RHOD	19158.3	684.64	169.03	572.36	112.28	46.94	52.03	41.2	24.71	18.94	17.53	453.44	177.59	142.24	64.14	1143.41									33.92	23.82			20.94	31.21	10.81
HD3	5	F	RHOD	16754.9	654.14	180.32	614.58	39.56	52.23	62.31	39.38	24.27	20.06	18.47	504.95	230.35	159.22	83.08	1116.23					42.1	29.2			35.48	31.66		5.41	19.25	27.06	10.85
TL2	2	F	RHOD	17597.1	587.99	170.37	485.88	102.11	46.73	59.75	47.02	25.11	21.2	13.54	459.78	166.46	160.71	66.38	926.56									32.9	23.4			15.2	24.47	10.85
HD7	10	L4	RHOD	8688.48	481.58	116.72	352.87	128.71	38.74	53.87	46.62	18.6	16.07	13.9	341.24	113.53	153.67	66.28														14.17	17.65	6.54
HD2	4	L5	RHOD	11841.4	504.25	162.05	461.22	43.03	49.28	63.87	55.68	17.69	12.92	15.07	315.87	139.11	136.05	60.62	1007.05													15.19	19.53	7.69
HD7	19	F	RHOD	17885.9	587.23	193.25	520.95	66.28	36.52	52.41	43.55	29.9	18.75	15.12	509.91	178.6	167.46	77.55	1221.14					39.25	33.89	23.54	16.4	34.28	22.39			24.28	31.73	10.85
TL2	11	F	RHOD	18154.6	582.1	138.7	471.43	110.67	45.23	63.36	50.39	25.59	20.33	18.67	570.17	185.1	182.93	66.82	1016.64							20.9	15.91	36.12	25.01			18.45	25.7	10.85
HD2	4	L4	RHOD	8408.5	416.84		345.37	71.47	38.86	61.81	50.84	21.85	16.94	13.96	288.25	136.13	122.86	72.88														12.59	17.88
HD2	4	L5	RHOD	11530.8	482.47	152.79	415.53	66.94	49.6	63.55	51.1	24.1	21.39	13.31	430.7	140.68	147.54	72.15	877.34													16.4	25.44	11.52
HD2	4	L5	RHOD	13967.2	512.79	146.29	452.62	60.17	35	57.89	47.12	22.25	17.26	19.36	477.35	140.62	168.84	74.41	1040.79													17.76	21.12	12.08
HD2	4	L4	RHOD	7129.68	393.21	86.83	336.47	56.74	38.01	49.96	40.7	14.77	14.17	10.34	220.46	75.39	96.51	52.45														14.15	13.99	5.22
HD3	59	M	RHOD	12546	491.84		431.55	60.29	38.19	53.06	45.77	28.64	27.55	20.26	422.73	103.44	147.7	59.82		501.41	8.38	111.05	12.85									18.05	21.71	6.96
HD4	43	M	RHOD	12555	582.94		512.97	69.97	29.85	38.3	43.33	48.61	36.49	20.31	430.41	220.77	146.83	86.25														15.8	26.72	17.54
TL2	5	M	RHOD	12606.3	477.61		441.25	36.36	47.82	52.2	42.26	22.69	17.25	18.55	407.03	102.75	134.6	74.22		593.99	8.9	127.09	12.01									16.46	29.51	5.01
HD3	37	F	RHOD	17240.1	627.92	152.75	502.64	125.28	42.14	57.6	47.43	23.77	21.83	15.96	514.31	161.34	161.34	77.98	1148.4					45.82	34.72			35.77	24.81			17.96	25.52	10.98
HD7	25	M	RHOD	12607.8	555.06		393.81	161.25	34.9	52.63	50.29	27.8	22.27	15.35	447.95	105.27	155.07	72.76		777.77	9.89	110.02	12.06									18.47	31.06	4.66
HD4	14	F	SKRJ	15639	371.97	66.83	240.42	131.55	44.06	53.63	68.85	31.34	27.12	7.1	301.56	73.46	125.42	55.07	666.58									26.06	16.6			6.03	9.99	5.91
HD3	12	F	RHOD	13222.4		162.67								15.39	355.18	163.67	144.08	67.57	817.85							20.21	14.81					16.09	25.97	10.99
HD4	43	M	RHOD	12655.1	516.44		478.03	38.41	35.3	46.99	51.6	49.63	32.51	19.44	497.56	212.03	160.56	80.8														17.4	30.83	18.62
HD3	29	F	RHOD	18521.7	643.61	190.38	534.7	108.91	41.76	55.16	49.35	24.77	22.83	16.11	461.81	160.84	146.49	81.04	1175.3					44.42	40.38			30.01	19.6			19.9	27.52	11.04
HD3	5	F	RHOD	17379.4	586.33	179.7	444.98	141.35	44.21	58.81	38.49	26.43	24.56	15.3	533.79	194.74	201.07	85.87	1354.22					39.22	29.76			32.89	26.01			16.85	31.18	11.05
HD7	10	L4	RHOD	6867.49	472.77	158.73	422.32	50.45	37.08	44.67	37.95	20.65	18.54	14.04	316.63	135.91	100.33	75.39														15.35	16.74	9.25
HD7	10	L4	RHOD	7180.63	397.67	141.02	327.26	70.41	42.2	59.9	50.11	22.33	18.05	12.67	228.49	128.5	131.66	50.12						47.34	27.23			31.39	21.5			12.41	13.59	5.41
HD4	4	F	SKRJ	15604.7	362.96	78.28	245.08	33.4	32.38	34.08	47.08	15.29	14.87	9.5	248.57	79.69	97.42	52.57										29.87	30.83			4.9	8.96	4.52
HD4	4	F	SKRJ	15330.4	340.79	79.78	225.12	29.24	37.36	37.31	51.96	12.14	13.71	6.37	292.5	91.67	133.08	57.39	713.17									23.79	19.39			5.37	8.65	5.67
HD4	3	F	SKRJ	15299.8	326.38	48.68	279.67	46.71	32.69	33.22	40.09				301.4	68.68	124.51	37.07	636.36									35.82	25.32			4.5	10.57	5.23
HD5	2	F	SKRJ	15173.6	425.36	113.08	234.64	100.95	39.15	67.97	55.66	24.6	24.9	11.69	300.86	109.05	151.53	93.89	524.6									35.19	29.76	235.37	7	5.61	9.15	3.72
HD2	4	F	RHOD	13762.4	550.58	155.84	452.75	97.83	40.33	59.66	58.68	24.2	20.54	16.61	493.23	158.2	170.69	77	943.11							23.37	13.93					18.7	22.73	11.15
HD7	10	L5	RHOD	11909.1	491.96	130.94	433.28	58.68	40.14	50.16	43.82	29.54	19.92	15.04	362.18	153.13	162.09	74.35	928.28													15.23	23.46	8.91
HD3	10	L5	RHOD	11216.3	466.22	131.56	405.99	60.23	46.98	55.88	48.47	24.51	23	15.29	364.14	139.38	141.13	65.12	944.88													15.9	20.01	9.96
TL2	2	M	RHOD	12696.6	503.1		408.1	95	38.25	53.8	45.35	25.24	19.88	15.75	370.67	104.97	146.69	80.69		777.37	8.41	116.88	10.2									15.9	23.67	6.27
HD3	15	F	RHOD	17276.7	598.85	192.87	527.9	70.95	49.49	62.82	56.61	30.59	26.59	17.75	425.68	183.59	148.79	73.61	1024.67					41.37	35.28			31.22	24.88			16.35	27.48	11.22
HD4	43	M	RHOD	12741.4	515.15		481.36	33.79	34.76	41.52	49.23	45.69	33.76	18.08	488.48	213.49	189.33	81.22														17.35	30.57	18.21
HD4	43	M	RHOD	12855.3	602.96		460.5	142.46	35.6	44.78	56.54	49.98	30.18	17.31	480.23	174.63	151.61	94.55														19.42	30.23	20.78
HD3	5	F	RHOD	20031.9	642.38	160.53	500.63	141.75	43.95	57.32	43.67	26.49	18.15	18.54	515.45	192.03	152.85	68.85	1070.51					41.8	28.11			34.09	26.06			16.66	28.81	11.24
HD3	6	F	RHOD	16603.2	592.6	153.94	459.47	133.13	46.47	60.93	54.74	27.74	26.02	14.11	447.42	155.82	147	74.3								21.94	17.03	26.67	17.13			18.63	26.82	11.35
HD4	43	M	RHOD	12884	558.09	94.57	428.62	129.47	33.39	50.98	53.94	48.87	35.14	27.4	480.12	132.35	168.36	88.99														16.98	30.63	18.97
HD7	10	F	RHOD	16816.2	591.22	170.8	441.3	149.92	57.05	69.31	56.77	37.12	29.2	20.88	500.2	178.23	170.93	107.19	1084.02					43.42	36.27			34.11	22.7	261.04	6.16	16.11	23.19	11.41
HD4	16	F	RHOD	18594.3	566.37	166.13	514.09	52.28	36.05	58.87	52.94	28.91	23.41	17.89	458.22	157.77	141.62	67.56	1023.61									29.5	18.18			18.94	33.38	11.44
TL2	2	M	RHOD	12941.2	555.69		416.21	139.48	49.12	57.32	37.59	21.65	20.4	15.25	427.2	119	155.2	69.86		669.08	8.43	122.39	12.05									17.07	24.91	7.36
HD4	11	M	RHOD	12945.9	558.56		506.29	45.9	26.16	34.4	51.78	37.48	28.2	11.47	443.93	158.07	159.16	101.77		582.87		128.7										22.87	28.6
HD3	13	M	SKRJ	9467.45	306.98		234.98	72	38.1	50.25	40.04	16.37	23.56	5.86	206.18	92.08	93.59	65.47				101.85	12.28									5.93	9.23	2.68
HD3	13	M	SKRJ	8921.32	291.82		220.68	71.14	34.69	47.55	43.94	16.52	21.23	7.38	195.93	81.04	97.8	54.85			8.19	96.37	12.12									6.66	9.01	4.56
HD7	3	F	SKRJ	15089.6	335.29	159.59	241.64	93.65	31.88	46.01	40.48	13.45	15.77	5.71	276.24	105.46	112.1	60.09	783.24									34.34	24.52			5.3	10	6.08
HD3	5	F	RHOD	18575	617.44	161.9	517.7	99.74	44.84	58.18	40.6	25.47	21.47	21.47	449.89	199.88	158.54	77.44	1028.13									36.73	26.84			19.78	28.47	11.51
HD7	10	L5	RHOD	10676.4	509.25	155.86	430.03	79.22	43.67	60.43	48.27	23.94	20.43	11.87	393.29	144.22	148.64	68.49	894.64													14.41	19.15	10.11
HD7	10	L5	RHOD	11535	573.08	132.5	436.14	136.94	43.27	61.06	41.47	27.97	21.56	13.74	330.3	152.55	157.08	60.18	940.8													14.97	21.17	8.73
HD7	10	L5	RHOD	11815.5	476.56		411.26	65.3	49.25	64.4	49.38	20.64	16.27	14.72	362.05		158.88		864.45													14.26	21.57
HD7	10	L5	RHOD	12345.2	513.53	92.39	458.39	55.14	37.06	54.91	49.75	21.68	17.53	15.02	327.27	100.16	157.8	56.69	886.53													16.59	22.03	7.15
HD4	43	M	RHOD	12996.5	603.24	120.19	556.46	46.78	32.75	59	27.87	44.23	42.51	23.66	505.76	186.54	170.27	102.93														18.39	27.41	18.73
HD4	43	M	RHOD	13002.8	646.4	95.76	467.98	178.42	35.41	47.45	51.03	43.59	26.66	17.14	445.14	192.55	131.64	112.02														18.25	30.21	20.61
HD3	17	F	RHOD	15446	499.87	169.32	434.47	65.4	47.39	63.29	47.03	26.12	23.62	13.74	499.95	177.31	173.51	76.15	1002.89					36.63	26.92			32.28	22.84			17.9	34.66	11.52
HD7	37	M	RHOD	13006.5	588.42		445.1	143.32	45.41	50.48	47.45	24.25	19.71	16.05	418.4	104.94	152.86	79.86				151.92	14.93									15.1	24.78	7.75
HD4	40	M	RHOD	13036.9	505.36		440.32	34.37	43.39	48.9	53.43	41.75	38.71	17.46	445.27	141.23	159.41	91.62		589.94		130.59										16.84	27.74	20.09
TL2	2	M	RHOD	13066.5	550.11		402.66	147.45	37.95	45.14	37.4	21.54	18.94	15.98	455.35	105.44	147.64	76.6		516.53	6.02	139.77	13.77									17.82	24.23	6.07
HD3	29	F	RHOD	16788.7	583.76	147.94	490.58	93.18	34.08	52.19	49.23	27.44	23.91	16.11	415.17	162.67	134.94	73.7	1051.19							19.01	17.03	31.94	21.76			18.39	27.02	11.52
HD2	3	F	RHOD	15568.2	541.98	181.34	472.86	69.12	46.32	74.95	58.81	41.56	30.3	19.05	456.36	210.28	163.73	87.85	1075.61					36.47	24.85	16.19	15.42	31.02	24.65			17.52	27.97	11.64
TL2	20	F	RHOD	18417.8	597.06	169.76	501.36	95.7	44.76	58.66	52.75	22.9	20.52	19.17	464.38	156.92	159.22	66.67	1035.8					39.13	28.36	17.53	14.89	31.09	21.06		6.27	20.59	30	11.71
HD3	21	M	RHOD	13067.1	531.1		431.23	99.87	40.66	52.48	42.7	23.87	21.5	13.76	414.74	98.64	140.65	70.18		452.66	6.88	113.49	12.06									20.51	25.77	6.05
TL2	19	M	RHOD	13071	509.19		422.1	87.09	42.71	42.88	37.33	24.92	19.26	14.93	372.1	115.8	151.51	82.24		766.17	9.73	125.79	14.63									16.65	23.84	5.68
HD3	1	F	RHOD	19509.3	618.87	181.95	518.71	100.16	46.75	67.5	58.49	29.64	20.99	20	456.97	167.32	140.1	71.56	1053.04					38.48	32.15			32.7	23.6		5.18	20.48	29.67	11.74
HD4	43	M	RHOD	13110.9	640.97	94.06	415.21	225.76	30.57	42.38	47.73	47.8	46.25	27.76	496.43	177.15	163.22	84.92														21.11	31.27	20.69
HD3	9	M	RHOD	13126.2	504.28		369.64	134.64	44.01	57.68	44.78	25.72	22.85	17.2	361.19	121.29	141.23				5.87		12.79									17.82	26.2	6.62
HD3	37	F	RHOD	16843	590.09	165.1	486.7	103.39	40.41	56.57	46.39	26.54	25.39	14.91	511.53	163.34	168.47	78.5	948.38									34.45	22.32			20.29	31.79	11.78
HD1	22	F	RHOD	12581	532.07	112.13	459.58	72.49	42.83	61.88	52.62	29.26	28.62	17.54	511.96	133.16	169.47	71.08	891.37							22.94	18.45					17.68	22.96	11.83
HD3	3	F	RHOD	17654.9	542.07	155.81	488.14	53.93	45.31	61.59	44.31	27.67	22.62	24.93	461.35	174.61	167.58	67.21	959.07							19.37	17.2	29.54	24.02			18.93	32.51	11.91
HD3	10	F	RHOD	15265.9	518.5	148.85	420.12	90.38	44.54	53.67	45.03	33.73	27.74	15.38	358.26	162.33	143.95	65.41	1003.63									34.09	24.08			17.42	23.41	12
HD3	5	F	RHOD	16804.7	605.23	181.62	529.75	75.48	45.93	63.23	53.4	32.98	28.27	18.17	405.62	181.05	180.1	81.39	1225.71					38.54	28.54			36.1	22.16		4.83	17.61	29.03	12.06
TL2	20	M	RHOD	13151.3	527.4		411.55	115.85	46.07	61.34	47.82	23.33	19.41	18.85	462.72	101.97	176.15	80.07		647.35	4.9	125.69	10.54									17.27	23.91	6.7
HD7	19	F	RHOD	18882.7	611.7	180.69	513.95	97.75	50.69	73.07	69.74	26.7			451.35	174.14	166.11	81.66	1086.52					41.27	29.89			37.13	22.16			21.3	35.06	12.15
HD3	17	F	RHOD	18116.3	537.66	165.19	476.26	61.4	46.39	59.43	53.25	26.3	22.81	15.77	429.21	173.19	153.74	67.2	1090.22					40.21	28.61			33.81	22.35		6.12	17.04	28.69	12.19
HD3	59	F	RHOD	16827.2	526.76	186.69	460.54	66.2	32.39	61.91	43.98	30.18	24.56	14.63	438.99	161.59	159.02	67.55	1068.63									32.84	23.65			19.3	28.87	12.34
HD3	10	M	RHOD	13213.9	493.48		367.51	125.97	44.16	58.8	55.08	28.11	24.54	15.79	411.01	102.6	153.15	64.86		839.96	9.14	130.95	20									16.21	23.87	9.6
HD4	43	M	RHOD	13225	504.09	150.11	465.14	38.95	38.08	46.73	58.41	42.21	40.6	22.35	515.39	254.79	152.01	78.46														18.18	33.15	18.06
TL2	21	M	RHOD	13225.8	542.43		462.49	79.94	36.21	48.07	38.64	26.49	20.43	15.72	421.36	112.63	148.78	88.46		849.84	8.09	135.5	12.76									16.34	26.78	6.47
HD7	13	L4	RHOD	8746.11	428.47	104.34	404.54	23.93	34.33	46.36	40.75	30.29	24.58	14.68	282.7	101.64	130.84	60.12														15.5	15.01	5.04
HD7	13	L5	RHOD	11129	443.66	173.48	423.73	19.93	40.01	56.53	51.97	36.66	26.84	18.2	343.98	148.86	131.21	60.71	950.73													14.85	16.55	10.97
HD7	13	L5	RHOD	10408.3	497.91	123.73	441.75	56.16	41.31	56.7	51.09	34.69	27.56	18.2	342.89	118.61	154.51	67.75	954.34													16.26	19.51	9.68
HD7	13	L4	RHOD	8359.63	449.48	95.43	389.05	60.43	41.77	57.68	45.14	22.04	19.33	18.45	284.57	107.43	132.37	66.64														13.77	15.09	6.45
HD7	18	L4	RHOD	9159.14	414.27	85.27	350.46	63.81	32.86	49.02	30.81	23.14	14.36	17.66	280.08	96.18	113.45	56.09														12.54	18.13	4.69
TL2	20	F	RHOD	16715	584.15	156.45	476.28	107.87	45.16	63.32	54.91	20.4	16.43	16.58	487.9	204.84	174.92	73.02	973.27					39.32	25.57			38.02	23.11			18	31.71	12.35
HD3	1	F	RHOD	17805.6	650.98	161.51	487.95	163.03	41.21	65.65	49.92	29.29	18.91	15.39	415.26	164.54	165.6	69.03	1054.29									28.49	16.72			16.62	28.91	12.35
HD7	3	F	RHOD	15326.8	601.19	196.91	541.51	59.68	39.3	53.75	48.99	27.43	22.57	21.5	501.58	183.66	170.97	78.58	1197.7							21.42	16.03	32.05	18.23			19.71	27.1	12.43
HD3	1	F	RHOD	15667.8	521.28	142.01	484.28	37	52.55	59.83	46.78	30.58	26.76	15.75	445.63	155.3	162.46	57.35	1129.11									30.67	23.68			18.13	27.21	12.6
HD7	19	L4	RHOD		538.88			50.24	45.58	63.55	54.66	20.22	17.89	17.25	451.01		186.29															16.26	25.77
HD3	1	F	RHOD	15010.9	537.3	164.72	401.11	136.19	44.5	61.61	50.83	22.37	22.16	16.77	472.04	163.37	144.47	73.51	945.96									32.99	23.45			19.3	27.25	12.63
HD3	3	F	RHOD	18508.4	503.72	131.11	426.05	77.67	46.84	60.88	48.55	30.41	26.02	18.05	496.75	158.31	163.7	67.3	1008.93					31.64	24.42	11.76	10.57	29.23	22.62	215.66	10.51	18.37	36.2	12.66
HD4	43	M	RHOD	13254.2	564.24	113.42	471.24	93	34.43	46.57	50.71	42.36	41.28	18.96	527.99	274.2	168.36	110.88														18.73	32.23	20.44
TL2	11	M	RHOD	13315.5	498.68		420.92	77.76	41.55	53.08	42.44	16.83	17.85	14.34	470.62	114.84	180.84	79.32		667.57	10.08	120.8	14.93									17.07	25.18	5.54
TL2	11	F	RHOD	14432.6	530.43	147.15	414.6	115.83	38.75	55.75	42.49	35.58	33.42	16.35	437.22	188.89	180.48	76.14	1081.42							24.29	15.68					18.64	27.61	12.69
TL2	2	L5	RHOD	12204.6	472.66	147.82	427.4	45.26	43.09	52.38	39.62	23.32	17.87	12.17	267.92	139.24	153.56	70.5	907.95													15.64	18.23	8.09
TL2	2	L5	RHOD	11756.9	486.57	141.76	425.38	61.19	31.39			21.39			253.24	139.78	119.79	70.92														10.87	22.2
HD3	21	M	RHOD	13320.2	484.26		414.85	69.41	36.19	52.42	40.18	24.64	20.1	14.32	413.43	99.25	137.02	73.26		553.61	6.53	145.45	10.47									17.72	25.01	5.98
HD7	10	F	RHOD	18200.6	593.79	169.91	431.8	161.99	43.76	65.89	49.1	30.19	26.92	16.79	499.33	198.87	185.95	83.57	1077.6					42.76	33.92			38.29	25.14		5.31	16.35	27.2	12.76
HD3	12	F	RHOD	20137.1	581.49	160.62	485.64	95.85	47.21	58.62	42.94	27.9	20.89	17.89	449.14	172.34	150.85	75.57	960.92					38.91	31.77			29.4	21.9		6.32	18.75	34.62	12.83
HD7	10	M	RHOD	13336	597.8		406.88	190.92	41.56	51.74	36.77	26.89	23.01	16.98	400	106.88	161.28	76.7		654.06	7.67	131.38	11.52									15.97	23.71	5.03
IARA	124	M	RHOD	13344.5	577.78		493.08	84.7	55.11	62.7	55.9	24.25	19.55	16.75	469.79	174.87	182.04			652.62	8.73											16.14	30.45	3.04
HD7	4	M	RHOD	13418.8	562.3		427.89	134.41	35.37	53.19	43.79	37.31	32.75	14.95	401.8	121.92	145.33	73.74				119.44	12.28									16.53	21.44	5.61
HD3	29	M	RHOD	13424.8	657.5		493.04	164.46	38.97	53.45	49.39	23.65	20.88	18.38	482.52	116.98	156.55	81.61				136.71	15.39									19.02	27.2	5.17
HD7	20	L4	RHOD	6828.06	417.49	96.32	350.59	66.9	47.13	58.61	49.78	29.22	28.8	13.86	325.3	134.55	136.55	66.71														13.34	12.88	6.12
HD2	19	M	RHOD	13424.9	617.62		444.11	173.51	46.87	69.02	56.76	17.63	17.63	14.63	459.32	106.45	160.46	85.28		734.76	11.5	132.44	16.18									18.67	23.45	4.27
HD7	28	L4	RHOD	9349.44	450.15	169.84	360.63	69.52	42.65	64.8	57.19	23.86	17.07	16.15	355.2	141.94	149.82	73.79														14.19	16.26	9.96
HD7	34	F	RHOD	16988.6	685.9	143.73	559.21	126.09	42.92	60.47	42.59	27.57	22.46	20.08	466.15	169.85	171.88	57.28	1146.24							21.19	15.05	36.59	24.78			18.7	29.01	12.89
HD3	15	F	RHOD	20800.9	572.82	225.14	483.73	89.09	51.24	64.63	45.03	32.6	22.36	21.16	464.21	196.66	158.95	91.58	992.08									31.96	27.8			17.79	31.63	12.97
HD7	10	M	RHOD	13518.6	638.34		433.53	204.81	42.08	64.19	50.54	26.2	15.96	16.58	413.98	97.72	168.35	84.6				137.49	19.84									18.05	28.95	5.01
HD3	5	M	RHOD	13579.1	554.33		492.82	61.51	43.82	62.36	52.25	23.87	18.77	16.22	403.8	126.07	147.88	73.09				144.53	12.6									17.22	22.96	4.56
HD2	19	F	RHOD	17294.3	586.85	196.99	558.46	28.39	45.43	50.17	49.53	27.29	18.05	16.75	434.64	185.75	161.01	73.17	1184.41							23.37	17.08					20.77	27.76	12.99
HD3	5	F	RHOD	19748.1	661.33	159.47	567.25	94.08	41.07	62.76	42.96	33.75	27.91	17.65	518.54	192.57	162.98	68.65	1313.44					38.41	31.75	23.49	15.96	35.34	23.86		6.73	19.46	36.4	13.17
HD7	43	L4	RHOD	9452.11	510.52	133.78	374.67	135.85	37.4	58.7	45.07	22.5	18.15	16.73	320.99	106.86	154.9	80.01														15.35	17.01	6.39
HD7	3	F	RHOD	14861	537.54	135.75	488.17	49.37	42.91	60.78	42.76	25.29	23.98	15.79	470.58	144.47	148.61	69.71	1020.1							22.56	13.67	25.5	16.39			19.07	26.45	13.36
IARA	126	M	RHOD	13593.4	482.95		422.51	60.44	47.9	59.76	51.52	31.86	24.06	25.53	427.62	105.35	164.23	69.89		694.92	12	163.52	18.83									20.62	25.77	4.92
HD1	12	F	RHOD	18920.6	617.2	161.82	516.86	100.34	44.58	59.12	52.67				545.66	178.08	150.9	74.67	1041.03							23.02	16.42					18.64	28.52	13.39
HD4	32	M	RHOD	13607.7	495.99				40.65	47.61	52.4	41	28	18.38	433.45	191.79	149.04	98.25		679.31	7.32	112.3	19.21									18.17	28.85	18.96
HD3	15	M	RHOD	13621.6	498.7		403.43	95.27	48.18	53.46	46.05	31.49	24.53	20.57	362.37	92.07	142.7	63.54				115.96	15.82									14.49	29.51	6.88
HD7	34	F	RHOD	16256.2	565.35	145.47	491.61	73.74	42.96	57.23	54.96	25.8	22.36	16.96	474.84	165.53	158.8	75.19	1016.93							21.84	16.27	32.79	20.4			20.68	29.25	13.4
HD3	10	F	SKRJ	14906.2	357.63	71.4	228.38	129.25	37.32	51.1	44.73	19.08	20.22	7.05	253.39	72.75	120.99	32.4	603.96					37.56	26.61			27.79	19.84	244.75	11.25	5.45	8.84	3.94
BT2	103	F	SKRJ	14904	326.12			95.29	47.02	70.01	60.59	19.92	30.1	10.95			191.07							40.96	30.67
HD3	10	F	SKRJ	14728.5	349.48	61.75	209.85	139.63	35.68	49.76	43.06	16.81	26.48	9.31	258.9	77.68	105.95	35.2	632.64					35.77	25.85			28.01	19.05	196.12	6.87	6.2	8.62	2.18
BT	101	M	RHOD	13622.2	556.58		446.01	110.57	50.15	70.5	58.15	28.79	23	20.55	507.2	110.72	220.94	48.67		723.51		191.27										18.52	27.67	4.1
HD7	10	M	RHOD	13727.2	527.21		406.86	120.35	38.14	53.8	47.73	20.83	17	14.77	454.85	108.28	154.79	62.18		841.05	5.58	120.86	14.09									18.03	29.13	5.85
HD3	29	L4	RHOD	13167.8	466.3	125.95	432.97	33.33	42.15	58.49	47.52	23.44	24.3	13.77	326.72	107	141.5	68.21														14.22	24.07	8.96
HD3	5	F	RHOD	18545.3	556.62	140.94	510.93	45.69	28.59	43.43	37.52	23.2	21.2	18	529.73	167.57	178.67	78.06	1136.3					35.47	33.55			36.2	26.92		6.41	18.1	32.11	13.47
HD3	59	F	RHOD	17649.5	541.73	161.6	496.69	45.04	41.06	61.18	45.04	26.76	23.42	15.92	464.08	159.52	164.15	77.17	1160.07									36.88	24.65			18.4	26.41	13.65
HD3	29	F	RHOD	17918	609.98	174.5	527.15	82.83	39.79	62.58	47.37	29.06	23.91	15.87	512.57	170.29	166.45	67.66	1182.64					41.7	30.25			31.06	19.7		6.46	19.74	28.56	13.84
HD7	9	F	RHOD	16897.6	606.16	148.6		71.68	41.03	64.61	51.76	25.88	19.03	16.11	521.21	181.78	160.71	93.96	1251.16									31.85	21.61			17.52	30.04	13.87
HD4	17	M	RHOD	13747	459.58		438.91	38.02	37.7	42.32	46.29	25.35	24.6	11.01	457.54	145.77	138.91	106.31				123.58	12.91									18.07	28.05	20.36
TL2	19	M	RHOD	13751.5	522.16		419.96	102.2	35.47	51.74	37.29	30.13	23.78	18.85	420.74	109.67	149.28	69.96				124.04	17.69									20.27	25.82	6.55
HD7	10	F	RHOD	18338.4	626.02	168.42	432.97	193.05	46.88	63.91	58.9	24.52	19.35	12.9	484.96	173.57	154.5	78.83	979.02					44.16	29.41	22.01	15.34	37.72	28.21		6.02	18.31	28.98	13.94
HD3	36	F	RHOD	19781.8	644.86	161.33	514.89	129.97	40.66	55.33	48.97	35.07	22.58	21.74	461.44	154.01	173.67	82.29	1226.5					47.83	30.58	17.85	14.95	31.21	27.78			17.83	30.65	14.3
HD4	32	M	RHOD	13752.5	734.86		478.26	256.6	24.23	26.55	44.43	35.09	28.03	18.15	330.99		136.66					112.34	16.74									22.4	27.64	19.86
IARA	457	F	RHOD	19179.3	618.3	161.3	555.29	63.01	45.3	58.9	49.2			21	417.91	167.95		89.93						41.3	32.01			33.11	21.12		9.3	16.32	41.73	14.36
HD7	10	F	RHOD	16342.5	555.93	172.28	456.95	98.98	47.94	65.38	59.85	27.15	21.57	17.04	439	169.42	162.82	75.92	919.08					38.92	32.68	24.05	14.77	37.23	23.88			17.02	26.55	14.49
HD3	5	F	RHOD	20164.6	679.59	203.7	546.84	132.75	56.57	67.32	54.03	31.38	25.39	19.25	444.24	189.75	173.33	112.8	1097.26									33.39	29.17			19.89	31.89	14.69
HD4	17	F	SKRJ	14726.6	320.42	91.68	266.68	54.32	42.03	45.13	65.07	33.51	27.35	11.21	228.1	91.46	102.94	71.68	597.82									28.5	24.94			5.33	8.07	7.95
HD4	17	F	SKRJ	14562.9	327.85	42.26	256.67	65.21	26.94	34.63	46.1	26.79	16.6	6.67	258.73	76.63	116.97	31.76	676.36									31.08	21.61			5.63	9.17	5.67
HD4	17	F	SKRJ	14537.9	383.92	51.99	240.88	142.39	29.82	38.94	46.31	31.43	25.48	9.3	251.7	77.97	121.39	42.61	669.51									29.9	21.49			5.69	8.82	6.36	ELONGAT ANT
HD2	4	F	RHOD	14143.3	540.27	131.29	449.45	90.82	43.85	65.09	48.94	26.87	23.12	14.79	467.27	162.38	157.07	89.13	1024.09							21.79	15.09					16.14	25.72	14.7
HD7	19	F	RHOD	18882	549.68	192.11	506.98	42.7	49.06	58.59	53.57	25.29	20.57	15.57	535.46	198.71	147.14	72.78	1105.32									34	26.56			19	26	14.7
HD3	37	M	RHOD	13759.3	517.36		408.36	109	35.41	56.04	40.19	27.32	23.01	15.58	392.14	120.58	147.12	78.56		624.47	9.4	156.04	17.84									15.73	25.88	7.28
HD3	37	F	RHOD	16340.1	599.54	160.96	463.57	135.97	40.9	55.99	39.32	37.66	25.37	15.3	429.8	186.24	165.45	71.42	1115.22					38.06	28.48			31.95	23.51		8.07	19.38	31.75	14.71
IARA	126	F	RHOD	20610.8	693.16	144.56	525.84	167.32	43.38	59.23	54.67	36.47	19.83	18.64	503.01	182.69	215.54	71.63	1017.72					35.93	26.78			30.59	20.05			17.76	33.67	14.86
HD3	59	L4	SKRJ	8776.95		128.53			40.18			17.93	19.72	9.04	248.55	111.01	107.91	79.77														3.56	5.3	3.39
HD3	40	F	SKRJ	14474.8	313	118.09	221.21	91.79	40.41	58.78	38.13	21.33	25.88	8.45	266.58	78.27	120.26	76.09	731.99					41.91	29.93	15.58	11.72	31.38	21.6	202.1	7.96	5.32	8.4	4.73
HD3	59	L5	RHOD	10148.7	468.69	134.69	314.28	154.41	46.93	65.03	60.41	27.6	23.07	14.65	395.71	153.14	172.2	61.56	646.08													13.26	23.93	9.35
BT	60	F	RHOD	15878.8	591.18	159.69	415.73	175.45	53.27	63.75	54.99	42.09	32.53	32.08	613.82	193.81	215.36	83.1	838.1					35.97	26.8			25.29	18.35			17.63	26.19	14.94
HD7	3	M	RHOD	13762.4	573.69		431.19	142.5	33.75	62.36	59.7	24.61	20.18	16.3	391.54	87.91	170.51	77.96		603.55	6.28	130.23	24									17.35	27.19	4.73
HD3	59	F	RHOD	17958.8	585.93	167.63	482.84	103.09	39.72	55.7	46.16	26.34	19.62	17.95	447.3	167.65	160.34	60.84	1050.65									32.33	23.07			18.99	31.49	15.03
HD7	3	F	RHOD	18472.7	684.61	195.79	519.52	165.09	40.83	57.97	46.63	27.97	18.02	17.61	471.06	202.93	170.59	77.26	1149.51					34.76	27.37	21.79	15	33.14	23.96			23.1	35.99	15.08
TL2	11	F	RHOD	13356.6	526.79	158.55	429.89	96.9	42.05	58.44	47.79	27.01	22.37	16.41	437.48	154.68	154.18	76.27	938.15							22.72	15.43					17.97	20.35	15.16
HD4	16	F	RHOD	19242	563.29	165.76	471.35	91.94	43.77	55.36	55.06	23.57	21.83	18.67	435.2	159.37	171.82	85.24	1092.66									25.39	17.3			16.34	26.7	15.35
HD3	11	F	RHOD	18374.5	607.69	175.49	463.94	143.75	40	59.26	57.32	28.85	23.64	15.58	439.62	201.5	156.75	80.53	1169.6					36.25	28.18			32.09	23.94	166.88	6.66	18.05	33.8	15.6
HD4	43	F	RHOD	22402.5	678.93	90.37	543.72	39.4	33.58	53.88	48.69	42.36	34.29	16.28	449.38	113.3	173.34	58	1148.62					40.43	23.24			34.7	29.21			17.99	34.57	15.96
HD7	37	M	RHOD	13767	574.33		456.22	118.11	32.49	50.96	34.28		21.52	14.63	407.19	113.9	146.05	78.67				126.59	14.67									19.1	28.34	3.44
IARA	476	F	RHOD	19761.2	546.31	188.3	392.58	153.73						17.3	533.29	201.14	226.19	98.13														13.59	31.37	16.15
HD4	32	F	RHOD	19985.3	550.36	124.88	487.88	62.48	31.96	47.7	46.83	44.63	33.5	21.57	396.46	133.97	140.59	95.06	1206.38									36.85	20.78			20.13	37.21	16.57
HD4	43	F	RHOD	18796.3	597.34	116.21	558.36	31.24	35.21	39.45	45.12	41.84	30.88	22.99	508.26	152.28	139.42	83.1	1185.32									36.57	25.6			17.96	40.78	16.85
BT2	116	F	SKRJ	14387.7		151.48						20.16	29.01	8.84	299.47	137.54	162.75	142.59										36.94	25.06			5.32	7.07	5.37
HD3	10	F	SKRJ	14230.2	323.35	86.16	218.57	104.78	36.76	60.64	50.23	16.77	23	7.95	268.27	78.22	106.86	35.89	594.99					44.85	30.3			29.63	19.03	257.55	8.3	6.1	8.73	2.94
HD4	3	F	SKRJ	14128.4	337.32	51.14	233.95	103.37	35.39	33.22	46				247.68	73.16	114.32	35.61	523.85									31.26	22.14			5.28	9.01	5.71
HD5	2	F	SKRJ	14115	335.59	128.18						17.96	19.5	8.31	284.54	96.99	132.58	101.54	649.62									30.54	24.04	185.68	8.06	5.94	8.67	5.67
HD4	17	F	SKRJ	14009.1	357.31	89.64	231.39	125.91	40.26	33.64	49.23	33.3	27.69	9.04	292.34	71.54	133.85	65.21	641.52									29.81	20.57			4.41	9.04	6.3
HD4	14	L4	SKRJ	10082.2	234.56	54.03	190.5	44.06	37.05	36.59	53.19	30.9	28.35	10.26	222.32	94.13	95.2	51.58														5.59	8.12	4.96
TL2	20	M	RHOD	13863.7	537.12		552.09	14.97	38.37	55.14	41.64	19.17	16.16	15.38	441.43	101.95	145.16	70.19		701.39	5.41	119.59	18.18									21.76	28.88	5.74
HD4	43	F	RHOD	19694.6	535.62	125.1	575.32	29.47	45.52	52.74	47.82	42.49	32.25	17.54	516.72	125.02	125.15	75.1	1158.15									27.34	26.31			18.85	31.6	16.99
HD3	5	F	RHOD	20684.9	639.09	183.06	515.03	124.06	52.29	67.67	51.61	32.6	27.61	17.3	483.12	174.39	172.35	82.88	1060.66					35.62	25.3			32.48	24.1			16.49	31.62	17
HD4	43	F	RHOD	19501.2	592.94	107.97	524.66	25.54	34.11	43.39	48.23	44.64	36.29	20.08	489.66	148.52	172.87	65.32	1129.31									34.02	25.41			19.16	38.58	17.32
HD4	12	F	RHOD	19118.1	574.09	304.48	479.01	55.54	39.23	55.84	47.73	42.35	32.16	19.92	537.51	173.98	175.91	92.65	1115.71									29.91	20.08			17.08	31.47	17.59
HD4	43	F	RHOD	21186.1	559.49	93.78	543.24	34.47	43.99	56.43	56.07	36.56	32.57	27.92	494.2	111	176.94	75.05	1169.14									36.74	25.07			18.84	33.49	17.95
HD4	43	F	RHOD	18005.1	586.89	113.26	490.16	24.34	37.88	41.99	54.89	41.06	36.79	18.85	523.01	124.53	180.6	82.56	1129.2									34.44	26.67			19.01	30.06	17.96
HD4	13	F	RHOD	19690.6	646.8	115.29	517.79	41.36	28.85	33.4	34.63	40.08	26.65	20.39	485.37	129.22	148.14	89.49	1131.49									31.3	19.1			17.35	29.83	17.96
HD4	43	F	RHOD	18003	544.67	112.44	488.63	31.65	29.03	30.54	48.14	30.33	24.36	14.04	473.1	147.85	164.46	89.08	1152.16									36.74	25.07			17.43	41.71	18.02
HD4	43	M	RHOD	13901.2	539.8	116.21	462.93	76.87	32.29	41.58	47.6	43.11	34.83	17.87	502.21	253.3	152.49	100.45														18.64	30.51	19.54
HD3	5	M	RHOD	13929.3	611.84		450.23	161.61	41.28	60.87	52.92	27.54	23	16.4	434.88	95.35	152.43	71.98		516.09	7.88	116.97	15.08									16.78	25.57	6.05
HD3	29	M	RHOD	14052.7	535.42		408.39	124.03	41.77	50.8	41.54	22.16	20.37	13.46	451.59	108.38	153.45	69.93		754.05	7.6	131.39	11.26									17.27	27.08	6.64
HD4	17	L5	SKRJ	14417.4	351.79	28.59	263.54	88.28	30.1	34.41	51.78	27.62	16.85	6.92	278.77	58.09	118.93	19.58	647.78													5.9	9.13	4.66
BT2	80	F	SKRJ	13986.8	354.88	108.55	181.16	173.72	51.03	80.62	74.57	23.88	28.99	10.75	348.52	112.96		128.61						41.77	26.69							3.61	7.42	5.88
HD3	22	F	SKRJ	13830.5	309.23	180.06	204.37	104.86	30.7	50.03	35.28	17.34	24.21	8.52	248.48	93.67	119.33	78.51	607.57					42.45	26.58			32.67	24.35	190.41	7.25	5.02	10.6	4.17
HD7	3	F	SKRJ	13816.9	334.7	62.02	220.89	113.81	36.77	51.25	39.95	24.85	27.03	7.15	268.02	76.36	101.33	33.47	684.97									35.94	22.72			4.93	8.5	2.45
HD3	13	F	SKRJ	13770.2	357.78	93.42			34.81	56.32	35.97	26.37	28.92	7.25	267.99	90.35	179.82	51.44	492.66					38.91	24.22	13.98	11.97	29.6	20.38	217.74	8.18	8.03	8.2	4.96
HD7	3	F	SKRJ	13607.5	325.92	92.19	231.27	94.65	30.48	40.01	38.65	15.54	21.79	7.87	243.44	86.47	111	39.22	667.83					44.42	26.91			28.06	16.36			5.1	9.76	3.94
HD4	18	M	SKRJ	6837.18	321.97		210.31	111.66	42.25	44.09	47.4	52.31	36.92	31.9	330.52	145.32	130.9	65.82				115.43	16.2									4.75	8.67	4.27
HD4	21	F	RHOD	19663.8	592.72	62.08	501.05	91.67	28.91	51.78	50.23	48.6	34.21	12.91	433.66	96.93	167.47	49.27	1045.25									35.7	20.03			20.15	30.78	18.02
HD4	43	F	RHOD	19623.1	590.51	85.47	474.97	32.75	40.43	51.63	61.93	44.29	36.21	20.25	491.91	131.31	214.14	76.81	1079.48					37.01	26.61			30.3	25.41			18.02	44.4	18.03
HD4	21	F	RHOD	19052.6	606.24	103.68	510.08	96.16	39.53	52.31	64.47	40.85	35.29	17.46	508.08	135.06	164.83	65.33	947.12									32.96	20.94			21.78	34.42	18.11
HD4	43	F	RHOD	20001.4	656.59	111.25	538.64	34.34	29.35	40.43	47.91	35.21	30.1	24.53	542.03	136.42	175.34	87.63	1173.39									33.2	22.57			18.13	37.29	18.11
HD4	43	F	RHOD	19990.9	593.25	62.13	547.3	22.19	29.24	49.61	48.11	43.86	30	20.77	551.04	95.78	171.76	37.04	1059.1									35.68	24.82			19.8	33.75	18.32
HD4	40	F	RHOD	18886.4	536.8	110.58	411.3	31.07	37.72	54.74	54.15	44.85	39.73	15.69	408.91	145.05	167.07	78.62	1127.39									33.54	24.1			16.97	34.44	18.34
HD4	43	F	RHOD	19111	670.37	92.55	523.97	35.26	31.83	38.74	41.29	36.27	24.54	15.93	472.68	147.29	159.17	79.68	1149.83									34.7	28.85			18.11	35.67	18.63
HD4	21	F	RHOD	19181.9	572.51	109.46	536.46	36.05	30.3	46.04	49.87	39.02	31.96	18.33	490.19	133.24	152.03	84.28	1098.47									33.93	23.99			22.08	32.41	18.67
HD4	43	F	RHOD	20001.6	519.14	120.19	472.02	47.12	32.71	47.31	52.77	41.65	32.85	19.66	526.2	137.17	164.01	100.19	909.05									33.85	22.89			17.46	27.32	18.74
HD4	21	F	RHOD	19124.3	526.47	52.84	451.32	75.15	44.73	56.56	65.27	40.75	38.28	18.49	487.19	82.89	184.85	43.21	1033.15					36.74	23.16			30.3	18.14		6.13	16.7	30.15	18.99
TL2	20	M	RHOD	14075.9	549.41		481.83	67.58	44.51	56.12	50.03	19.78	19.15	13.11	416.64	129.88	170.54	73.87		707.56	7.02	130.65	10.14									20.83	26.54	5.87
HD4	12	M	RHOD	14092.5	504.07		459.8	44.62	33.67	50.95	58.06	47.48	38.86	26.89	441.75	123.58	156.14	92.54		675.92	9.74	134.21	13.39									21.23	26.05	21.02
HD4	24	L4	RHOD	11856.8	459.93	102.5	407.92	52.01	45.98	57.94	46	25.05	16.59	15.2	338.16	116.67	153.96	70.72														17.64	22.78	7.11
HD4	24	L4	RHOD	8828.23	475.3	95.29	415.55	59.75	41.18	55.29	49.69	28.6	23.8	19.13	334.35	108.95	154.6	62.32														15.2	21.26	5.45
HD4	21	F	RHOD	19637.3	551.83	72.07	516.44	37.23	35.3	44.4	50.94	47.95	37.93	21.57	510.43	101.34	148.82	62.06	1126.85									31.72	26.32			21.48	31.39	19.05
HD4	28	L5	RHOD	18452	582.32	173.99	487.64	43.28	40.91	57.48	56.27	39.62	24.13	15.74	524.16	169.23	184.34	84.32	1030.27													18.55	27.2	26.86
HD4	21	F	RHOD	19886.3	567.54	82.58	514	53.54	32.92	40.75	51.31	46.77	38.26	21.11	529.22	114.48	152.84	70.14	1189.64									35.46	22.11			23.77	31.82	19.12
HD4	32	L5	SKRJ	11643.6	284.9	69.68	185	99.9	28.84	27.08	36.34	23.38	21.3	11.37	216.85	76.05	104.29	55.37	541.28													6.29	8.48	5.65
HD4	43	F	RHOD	19777	524.26	94.57	487.23	37.03	37.44	56.21	59.41	49.45	31.54	17.11	502.14	138.89	162.98	80.18	1077.66									31.25	26.84			18.24	32.88	19.23
HD4	32	F	RHOD	19225.8	671.52	109.33	542.32	129.2	39.47	50.62	60.96	49.03	37.93	20.92	466.84	133.7	184.65	81.99	1121.57									31.77	21.19			18.32	38.39	19.32
HD4	43	F	RHOD	18632.1	621.51	83.89	582.4	36.02	35.26	65	68.6	40.95	32.03	25.4	485.27	120.35	166.09	65.37	1073.2									30.3	26.39			21.05	35.37	19.36
HD4	43	F	RHOD	19967.3	571.17	116.21	511.96	59.21	32.85	46.87	52.67	49.19	35.08	24.98	512.51	122.15	167.57	98.73	1178.03									35.07	29.48			17.11	31.41	19.57
HD4	43	F	RHOD	20180.2	523.91	75.53	483.04	31.28	31.27	38.16	48.07	36.02	29.98	16.35	459.5	104.49	168.96	56.7	1130.58									27.85	18.14			18.99	38.92	19.63
HD3	17	M	RHOD	14096	582.17		481.83	100.34	39.18	55.34	50.87	26.29	21.83	15.07	470.35	120.86	166.3	81.88		763.45	8.86	125.57	12.25									17.26	28.87	7.12
HD4	21	F	RHOD	19204.8	557.72	54.24	515.2	42.52	36.71	45.52	54.43	47.2	37.97	19.04	495.55	97.01	157.25	39.71	1138.26									35.08	22.08			18	30.08	19.68
HD4	43	F	RHOD	18256.9	646.45	94.06	565.21	81.24	32.84	48.3	73.06	47.84	33.78	17.13	488.28	126.85	162.01	68.16	1058.19									36.49	30.55			18.92	32.74	19.79
HD3	30	M	RHOD	14096.2	510.72		463.03	47.69	43.5	55.29	49.4	38.05	32.13	22.45	477.5	112.98	163.15	63.17		707.78	10.43	107	13.79									19.89	25.32	7.51
HD4	43	F	RHOD	19896.3	635.77	100.9	565.12	30.77	28.85	46.92	49.62	32.14	26.03	15.41	502.94	143.99	161.82	79.36	1186.9									34.4	29.21			18.53	36.42	19.85
TL2	21	M	RHOD	14202.7	526.91		415.56	111.35	43.02	53.89	38.5	30.22	24.85	12.32	425.97	114.06	147.9	76.28		716.61	5.48	130.54	15.15									19.4	23.64	6.23
HD4	43	F	RHOD	19376	551.1	90.04	475.75	35.35	36.16	54.19	61.93	39.72	32.05	21.5	513.86	125.56	178.02	62.69	1096.64									32.75	24.46			16.24	37.03	19.99
HD4	43	F	RHOD	19001.5	564.5	113.42	501.28	63.22	45.28	61.25	64.9	47.12	27.58	18.74	562.22	139.49	149.91	87.58	1038.29									34.72	28.72			20.52	32.31	20.45
HD4	15	M	RHOD	14239.1	499.55		534.61	33.73	28.91	41.6	46.98	33.65	22.2	16.59	448.3	178.09	155.4	152.21				111.68										17.62	26.32	18.36
HD4	32	F	RHOD	20540	611.52	178.68	540.2	71.32	34.61	54.39	51.96	39.29	31.01	26	439.59	174.6	190.2	158.9	1012.42									30.54	19.23			20.77	36.78	20.52
HD4	41	F	RHOD	19258.3	612.78	167.28	553.1	28.68	40.79	46.31	51.69	50	39.64	15.04	456.02	151.57	181.35	113.6	1216.13									32.92	21.15			18.78	35.37	20.54
HD4	21	M	RHOD	14502.4	523.81		440.6	77.21	36.74	62.12	55	44.36	33.58	18.47	520.58	241.67	164.87	91.42				123.23	12.36									17.71	32.89	20.89
HD3	11	M	RHOD	14526	614.71		456.5	158.21	42.03	69.72	53.57	25.91	19.44	16.87	424.74	110.44	146.42	84.44		500.44	4.77	121.31	13.18									18.1	26.03	8.44
HD4	32	F	RHOD	18986.3	567.71	127.98	582.72	15.01	41.42	47.42	56.77	34.86	29.25	20.8	423.95	159.96	193.74	105.98	1110.03									34.4	24.1			19.21	41.43	20.59
HD4	43	F	RHOD	19855.4	594.63	150.11	518.08	76.55	37.71	55.04	59.76	41.12	29.35	19.15	497.17	171.15	183.23	111.47	1009.77									34.47	27.08			20.38	33.01	20.66
HD4	12	F	RHOD	18992.3	468.87	166.43	608.87	63.14	46.47	58.27	64.12	43.36	37.29	27.08	464.87	155.25	162.74	92.89	1137.67									34.47	23.13			16.58	30.05	20.67
HD4	43	F	RHOD	21007.6	584.75	95.76	502.48	82.27	41.62	48.18	44.5	45.53	33.98	16.51	526.03	140.76	153.05	83.01	1111.31									34.57	20			20.5	34.69	20.78
HD4	32	F	RHOD	20001	574.45	122.12	499.02	75.43	36.21	49.91	49.14	43.88	34.4	18.38	474.67	133.1	177.41	95.78	1046									32.84	28.54			21.81	32.03	21.02
HD4	13	F	RHOD	19409.3	614.9	104.5	488.99	34.57	32.86	42.7	50.77	32.63	24.58	16.12	444	129.56	166.4	91.67	970.98							23.12	14.71					17.36	31.04	21.03
HD4	21	F	RHOD	19616.5	540.61	71.5	504.11	36.5	38.09	42.18	52.8	41.11	31.39	16.79	516.55	102.01	137.4	51.39	1151.09									31.38	19			15.1	27.12	21.35
HD4	41	F	RHOD	19880	677.87	122.98	541.34	30.03	32.89	45.15	61.15	50.65	43.53	20.59	523.87	141.99	170.54	85.28	1115.99									34.71	28.48			21.16	41.93	21.37
HD4	43	F	RHOD	19984.2	512.04	121.05	481.02	31.02	30.02	52.42	45.87	44.09	31.48	18.43	487.92	138.34	160.31	97.03	1057.86									35.56	24.56			22.81	35.83	21.63
HD4	28	F	RHOD	15293.8	458.52	183.52	458.06	59.49	41.95	63.33	56.7	43.89	38.98	24.74	502.68	152.36	167.44	94.63	1168.95							18.66	16.96					20.14	21.5	21.65
HD4	32	F	RHOD	19714.2	629.08	150.32	540.98	88.1	39.22	51.72	56.07	43.95	33.92	17.41	457.46	151.25	168.22	129.52	1097.99									26.25	22.7			20.45	32.31	21.7
HD4	32	F	RHOD	19679.6	598.29	104.16	515.35	82.94	28.59	44.6	45.61	41.54	30.08	18.52	470.06	130.81	169.11	74.59	959.58					40.28	27.57			34.4	27.69			22.64	38.57	21.85
HD4	17	F	RHOD	19405.3	631.31	149.86	523.23	32.68	38.62	34.48	52.11	36.03	27.61	16.9	517.86	129.82	169.43	104.4	1042.79									32.84	28.21			16.22	31.27	21.9
HD4	19	F	RHOD	17399.6	572.41	114.62	523.01	41.66	33.99	46.64	44.32	46.93	38.57	22.89	409.54	124.65	162.55	90.66	1050.39									38.26	23.89			20.66	30.09	22.06
HD4	32	F	RHOD	21221.8	619.46	137.63	465.18	154.28	37.13	54.51	62.87	43.18	32.05	19.65	459.15	174.92	173.89	123	1043.11									36.99	27.69			20.65	42.09	22.07
HD4	17	F	RHOD	20548.3	585.23	100.65	517.12	25.12	45.89	47.78	53.13	34.19	26.49	17.49	491.22	110.15	183.57	89.36	1154.79									31.64	24.28			19.53	30.59	22.18
HD4	21	F	RHOD	20010.7	539.1	88.06	500.84	38.26	32.54	43.21	54.81	47.86	35.28	11.99	491.42	124.7	162.19	69.45	1209.06									36.29	24.35			19.45	31.77	22.36
HD4	32	F	RHOD	20464.7	569.25	116.38	488.25	81	24.69	37.54	41.59	40.25	35.26	29.65	464.75	171.26	209.48	77.25	1002.77									31.27	23.08			31.99	37.88	22.51
HD4	32	F	RHOD	19888.2	416.59	122.16	396.85	19.74	39.18	47.68	52.3	37.49	35.25	20.74	406.74	158.77	169.09	109.92	1069.58									31.57	23.59			25.06	37.58	23.12
IARA	465	F	RHOD	22263.2	543.32	183.2						19.47		16.69	555.08	207.56	172.33											34.12	24.11			16.05	35.18	24.11
HD4	17	F	RHOD	19210	571.22	121.8	515.63	35.28	38.08	51.81	39.77	38.35	25.37	15.08	509.56	109.87	184.9	103.52	1058.9									35.89	27.62			18.11	31.65	24.24
HD4	41	F	RHOD	21427.6	627.9	138.67	534.73	29.24	35.55	43.21	58.86	47.68	37.22	15.81	493.81	153.17	170.99	107.5	1058.64									32.38	26.7			21.83	31.36	24.57
HD4	12	F	RHOD	19339.6	568.64	236.43	456.46	58.38	40.12	50.41	46.56	44.3	37.94	15.61	502.87	212.24	201.81	69.5	832.02									27.51	19.67			21.73	35.98	24.64
HD4	14	F	RHOD	16629.4	555.79	111.31	484.18	39.77	46.19	58.96	53.37	43.97	42.25	14.92	485.8	172.82	175.13	93.6	1084.08									27.76	21.86			18.7	31.62	25.09
HD4	12	F	RHOD	18142.5	584.51	112.5	536.96	56.74	39.47	47.99	62.06	45.65	48.91	23.9	551.09	93.06	170.14	62.21	1134.15									30.71	24.61			17.01	32.09	25.22
HD4	38	F	RHOD	16375.7	583.85	126.19	536.83	38.39	35.73	43.03	54.06	48.56	36.81	17.68	430.81	133.91	161.99	85.4	1194.85									37.6	23.61			18.2	27.37	25.34
HD7	19	M	RHOD	14558.3	568.63		458.65	109.98	36.21	53.67	46.39	25	20.67	16.54	455.2	103.43	152.39	78.19		742.71	8.52	111.45	14.29									21.13	24.89	6.6
IARA	122	M	RHOD	14594.8								22.7	20.3	16.6	420.3		175.69					111.06										20.6	32.5	9.3
HD3	12	M	RHOD	14601.8	559.51		461.61	97.9	41.84	57.39	47.94	23.87	23.26	15.39	453.85	99.18	174.86	73.53		699.03	7.34	136.32	14.18									18.37	28.32	4.43
IARA	124	M	RHOD	14609	587.38		450.5	136.88	45.78	57.99	53.51	27.9	16.74	16.16	505.52	149.44	187.98					137.95	11.41									16.79	26.47	4.96
HD3	5	M	RHOD	14770.9	577.85		533.26	44.59	46.59	60.6	43.4	29.61	27.29	22.22	462.65	107.6	145.27	69.66		707.8	4.71	123.26	12.79									21.69	28.81	7.66
HD3	17	M	RHOD	14800.5					48.37			21.96	21.71	14.55	443.66	99.41	169.27	70.11		791.6	4.76	114.17	10.69									14.56	26.92	5.79
HD4	17	M	RHOD	14868.8	588.1		473.94	30.7	39.12	45.42	38.8	24.85	22.48	25	382.89	104.57	166.79	117.01				119.09	12.31									19.21	24.43	21.93
HD4	40	M	RHOD	15141.5	565.18		470.74	28.91	30.48	40.78	48.35	46.59	36.77	18.89	442.63	150.83	156.92	86.43				123.01										16.01	23.85	16.03
IARA	117	M	RHOD	15194.5								41.85		21.4								129.1	13.97									19.88	32.1	18.3
HD4	32	M	RHOD	15234	515.97		531.15	15.18	39.57	52.29	59.36	48.35	31.3	20.71	464.42	213.29	175.97	96.15				133.43	14.11									19.93	36	19.87
HD4	32	M	RHOD	15296.1	570.3		504.74	65.56	37.5	44.05	47.3	42.83	31.07	20.68	392.2	202.98	146.92	101.2														20.09	32.29	21.63
IARA	117	M	RHOD	15449.3	568.69		491.5	77.19	51.55	60.08	54.95	31.2	27.99	20.65	459.73	134.55	186.93			621.49	7.89	124.21	14.42									18.03	31.71	5.04
HD7	19	M	RHOD	15664.3	564.96		506.52	58.44	41.19	58.51	46.76	21.68	17.62	19.26	467.68	99.58	170.13	76.83				137.5	11.74									18.54	27.89	4.9
BT2	64	F	SKRJ	13553.3		123.57	217.08	135.84	57.89	75.15	65.92	17.69	30.66	11.11	319.76	122.29	127.71	92.99										22.83	15.96					4.57
HD5	2	F	SKRJ	13298.7	344.15		231.78	112.37	48.73	55.03	79.72	48.64	26.5	7.48	294	71.69	153.87	72.54	533.01									35.53	25.22	388.87	6.73	3.18	9.59	3.44
HD5	19	M	SKRJ	8024.95	323.71		210.82	112.89	38.67	46.7	61.61	24.28	21.42	5.39	207.77	94.61	102.06	65.95														4.95	7.89	3.22
HD4	14	F	SKRJ	13151.7	416.16	60.49	231.74	184.42	47.77	51.46	78.05	22.59	18	10.22	339.21	75.84	150.06	44.87	631.25									30.83	19.22			7.2	9.36	5.37	UTERUS CONT SPILLED
BT2	80	M	SKRJ	5159.69		169.56									250.36	76.91																	5.75	3.5	HEADLESS
BT2	116	L5	GULOSA	16218.6	382.37	157.5	258	124.37	75.32	98.97	96.12	57.45	26.54	44.67	713.54	114.59	209.49	116.27	703.99													4.06	9.13	3.88
BT2	116	L5	GULOSA	16740.2	380.96	204.85	238.83	142.13	64.72	80.85	62.8	61.02	24.46	45.12	545.96	126.08	174.23	188.06	628.17													4.63	10.67	5
BT2	116	M	SKRJ	8324.24	311.65	202.47	194.03	117.62	39.42	61.87	50.06	20.01	10.68	27.61	156.1	105.58	92.13																5.35	3.1
BT2	116	M	SKRJ	7901.44	320.78	122.28	186.66	134.12	34.21	54.67	46.73	18.17	23.79	8.23	204.84	84.62	109.61															3.56	3.45	2.4
BT2	116	M	SKRJ
HD3	10	F	SKRJ	12991	350.27	74.87	276.09	74.18	34.6	48.5	39.18	14.64	17.7	6.92	269.26	71.11	108.07	45.25	647.31					41.9	36.29			25.7	18.32	296.76	7.15	5.77	8.57	5.79	ESOPH RUPTURED+UTERUS SPILLED
HD3	10	F	SKRJ	11380.1	355.41	69.26	184.65	170.76	38.96	49.89	44.5	20.07	26.57	10.1	241.46	57.09	170.76	37.62	530.92									34.84	21.66	254.51	8.96	3.99	9.1	3.12
HD3	59	F	SKRJ	10393.6	278.95	119.5	160.45	118.5	34.78	48.75	36.41	19.78	26.76	6.97	225.49	89.15	121.17	60.19	453.12							16.34	13.98					4.37	5.8	4.03
HD5	19	F	SKRJ	10106.4	371.46		208.8	162.66	38.12	50.35	62.62	30.91	23.45	5.6	293.17	95.47	142.24	78.52	504.54									32.02	21.96	369.2	6.13	4.23	7.37	3.17
BN	36	F	SKRJ	9827.05	351.07	111.87	210.31	140.76	66.03	92.05	77.02	20.18		10.61	346.45	131.54	229.15	93.34	639.28									31.47	26.72	209.53	9.97	2.7	6.56	5.54
HD4	14	F	SKRJ	16909.1	364.03	72.43	286.9	77.13	37.84	48.28	56.76	35.43	26.31	6.88	320.84	94.49	126.66	61.76	628.92									31.91	25.29			6.29	9.13	5.68
HD5	16	L5	SKRJ	18263.2	352.92	220.8	289.87	135.49	40.02	64.38	61.04	53.74	35.41	30.07	501.26	147.67	189.96	194.89	560.29									25.28	21.64			4.59	7.91	4.25
HD4	17	F	SKRJ	14009.6	370.02	70.71	245.23	125.31	33.2	34.67	45.02	25.59	20.09	6.54	274.52	83.91	115.06	57.05	680.62									24.18	21.11			5.4	8.63	5.96
HD4	14	F	SKRJ	13809.5	358.51	57.27	280.59	77.92	46.1	47.61	59.05	22.93	16.73	6.05	299.83	78.75	135.42	43.53	588.36									31.56	17.31			6.35	9.02	5.89
HD3	15	M	RHOD	15810.6	566.82		443.21	123.61	41.85	56.5	46.47	24.81	22.36	17.65	438.21	103.95	168.65	73.31		648.1	8.26	136.96	19.91									21.47	30.7	5.87
HD5	12	M	RHOD	17288.5	578.75		536.44	42.31	45.97	64.41	68.17	49.41	41.44	17.71	518.09	175.91	167.16	84.07														21.39	32.36
BT2	116	F	SKRJ		327.03		253.78	73.25	37.55	62.13	41.64	17.53	12.41	6.46			219.72							32.42	20.8					221.71	10.46	3.94	7.6
HD7	3	F	SKRJ
HD5	19	M	SKRJ
HD5	19	M	SKRJ				235.51	125.37	33.33	51.43	44.5
HD7	3	F	SKRJ
HD4	12	F	RHOD	17962.2	548.05	147	457.95	32.48	48.59	58.07	61.46	42.42	37.51	15.77	424.28	145.32	180.62	99.95	989.29									33.01	23.61			21.61	36.67	21.02
TL2	3	L4	RHOD	8571.19	414.87	80.44			37.21	39.78	42.88	29	24.09	11.43	182.66	79.77	202.42	64.95														8.88	15.43	8.58
TL2	3	L4	RHOD	7116.96	460.45	124.27			19.4	36.6	43.77	44.9	40.91	19.93	211.67	152.01	120.84	113.94														14.9	26.1	12.95
TL2	13	L5	RHOD	11851	433.29	117.29			43.19	66.63	71.09	36.73	37.89	20.48	310.97	113.67	165.28	106.99	987.32													15.05	19.48	26.64
TL2	13	L4	RHOD	8066.67	466.6	79.59			34.24	50.44	62.85	45.8	38.37	20.9	356.04	79.59	124.31	68.18														14.5	18.17	13.85
BT2	116	F	SKRJ
BN	36	L5	SKRJ	9445.18	390.3		225.39	164.91				22.85		11.85	340.92		104.49		650.32													6.54	6.09	4.97
BN	36	M	SKRJ	9143.36	352.58		240.3	112.28	43.5	44.1	60.92	16.26		10.2	331.21		115.2	62.11				96	13									4.75	7.87
HD4	17	F	RHOD	20922.7	597.44	162.6	494.29	35.4	43.68	55.53	43.03	44.31	29.13	43.31	437.98	125.6	126.44	100.3	1176.87									31.82	25.48			21.55	32.08	21.24
HD5	12	M	RHOD
HD5	12	M	RHOD
HD4	28	F	RHOD	15070.7	576.3	214.09	445.45	47.11	50.43	64.93	66.37	42.55	38.58	22.92	498.44	169.05	170.71	99.3	1126.31									27.94	14.92			19.27	27.25	26.85
IARA	126	F	RHOD	17608.8											509.66
IARA	125	F	RHOD	18213								21.14		22.3	522.97																	19.7	30.08
HD3	35	F	RHOD	19450											455.1
IARA	127	M	RHOD
BT2	103	F	SKRJ
BT	154	F	RHOD	19578.1
IARA	143	L5	RHOD	18543.8	621.3		535.29	86.01				33.97		25.28	428.27	110.83	150.46		1090.18													19.69	27.7	26.19
HD5	19	F	SKRJ
HD5	19	F	SKRJ
HD3	21	F	RHOD		523.25		383.68	139.57	40.18	58.14	41.04	26.07	17.89	16.58			137.71		875.53					35.03	27.01							18.23
IARA	127	F	RHOD
IARA	127	F	RHOD
IARA	137	F	RHOD

## Sheet: Legend
Abbreviation	Definition
Total L	Total length of the nematode
Esoph L	Total length of the esophagus
Tail L	Length of the Tail
Nerve R Ant	The distance between the midpoint of the Nerve ring and the proximal end of the esophagus
Nerve R Post	The distance between the midpoint of the Nerve ring and the distal end of the esophagus
Esoph prox	Width of the esophagus in the proximal region of its length
Esoph Max	Maximum width of the esophagus
Esoph Junct	Width of the esophagus at the junction with the intestinal tract
Buc caps prox	Buccal capsule proximal width
Buc caps dist	Buccal capsule distal width
Buc caps Depth	Buccal capsule depth
Max Width	Maximum width of the nematode
Tail Width	Tail Width
Ant Width	Width of the anterior part of the nematode
Anal pore	The distance between the anal pore and the distal end of the nematode
Vulva	The distance between the genital pore and the proximal end of the nematode
Spicule 1 L	Length of the 1st Spicule
Spicule 1 W	Width of the 1st Spicule
Spicule 2 l	Length of the 2nd Spicule
Spicule 2 w	Width of the 2nd Spicule
Eggs Larv L	Larvated Egg Length
Eggs larv w	Larvated Egg Width
Eggs nonblast L	Nonblastomeryzed Egg Length
Eggs nonblast w	Nonblastomeryzed Egg Width
Eggs blast L	Blastomeryzed Egg Length
Eggs blast w	Blastomeryzed Width
Larvae L	Larva Length
Larvae W	Larva Width
Str ant	Anterior Striation Length - in the esophageal region
Str med	Median Striation Length - at the midpoint of the nematode
Str post	Posterior Striation Length - in the tail region
