# Supplementary material for: Diversity of Thelazia spp. in domestic cattle from Romania: epidemiology and molecular diagnosis by a novel multiplex PCR
Source: Parasit Vectors. 2023 Nov 3;16:400. doi: 10.1186/s13071-023-06012-8 (PMC10623811; doi:10.1186/s13071-023-06012-8)
Supplement: Supplementary file 5 — Additional file 5: Excel spreadsheet (.xlsx). Minimum, maximum and median values for all the parameters measured in the raw data file. [file 13071_2023_6012_MOESM5_ESM.xlsx]

## Sheet: Min Max Med
	Species	Male			Female			L4 larva			L5 larva
		Min	Max	Med	Min	Max	Med	Min	Max	Med	Min	Max	Med
Total L	T. rhodesi	9827.54	17288.5	13315.5	12332.6	18543.8	18490.6	6828.06	13167.8	7114.16	7528.01	17288.5	11756.9
	T. skrjabini	5159.69	11006.8	8957.73	9827.05	18879.7	14728.5	8776.95	10082.2	9429.58	9445.18	18263.2	14417.4
	T. gulosa	n/a	n/a	n/a	16021.4	16606	16059.5	n/a	n/a	n/a	16218.6	16740.2	16479.4
Esoph L	T. rhodesi	431.52	734.86	549.41	416.59	706.74	586.87	338.25	538.88	338.25	411.2	621.3	482.47
	T. skrjabini	291.82	358.82	321.97	278.95	425.36	353.02	234.56	234.56	234.56	284.9	390.3	352.07
	T. gulosa	n/a	n/a	n/a	374.08	381.13	378.98	n/a	n/a	n/a	380.96	382.37	381.665
Tail L	T. rhodesi	n/a	n/a	n/a	52.84	104.48	52.84	79.59	176.45	72.07	92.39	189.45	136.61
	T. skrjabini	n/a	n/a	n/a	42.26	181.28	92.805	54.03	128.53	91.28	28.59	220.8	122.065
	T. gulosa	n/a	n/a	n/a	101.03	142.48	121.755	n/a	n/a	n/a	157.5	204.85	181.175
Nerve R Ant	T. rhodesi	351.36	556.46	443.66	383.68	628.55	500.63	249.58	432.97	223.04	299.66	584.79	425.38
	T. skrjabini	185.9	240.3	210.565	160.45	291.16	237.455	190.5	190.5	190.5	185	289.87	225.39
	T. gulosa	n/a	n/a	n/a	237.39	275.59	257.86	n/a	n/a	n/a	238.83	258	248.415
Nerve R Post	T. rhodesi	14.97	256.6	98.57	13.32	203.41	76.18	23.93	135.85	19.93	19.93	154.41	60.23
	T. skrjabini	71.14	155.76	116.29	29.24	184.42	106.1	44.06	44.06	44.06	88.28	164.91	129.03
	T. gulosa	n/a	n/a	n/a	103.39	136.69	123.27	n/a	n/a	n/a	124.37	142.13	133.25
Esoph prox	T. rhodesi	24.23	60.09	39.16	24.69	57.05	41.62	19.4	54.73	19.4	31.39	63.8	43.14
	T. skrjabini	26.55	71.35	53.08	30.54	74.95	57.62	36.6	71.98	34.08	47.61	92.38	59.16
	T. gulosa	n/a	n/a	n/a	56.65	74.73	59.29	n/a	n/a	n/a	64.72	75.32	70.02
Esoph Max	T. rhodesi	26.55	71.35	53.08	30.54	74.95	57.62	36.6	71.98	34.08	47.61	92.38	59.16
	T. skrjabini	44.09	76.92	55.005	33.22	92.05	50.35	36.59	36.59	36.59	27.08	64.38	43.7
	T. gulosa	n/a	n/a	n/a	70.77	103.9	74.99	n/a	n/a	n/a	80.85	98.97	89.91
Esoph Junct	T. rhodesi	27.87	68.17	46.98	34.63	73.06	49.22	30.81	62.85	30.81	35.42	76.78	50.82
	T. skrjabini	38	67.19	49.515	35.28	79.72	47.5	53.19	53.19	53.19	35.49	61.04	44.06
	T. gulosa	n/a	n/a	n/a	52.28	75.93	54.65	n/a	n/a	n/a	62.8	96.12	79.46
Buc caps prox	T. rhodesi	16.83	49.98	26.49	19.47	50.65	30.33	11.58	45.8	15.29	15.88	39.62	25.35
	T. skrjabini	12.37	52.31	20.01	12.14	48.64	20.16	17.93	30.9	24.415	22.85	53.74	23.78
	T. gulosa	n/a	n/a	n/a	33.01	56.04	54.88	n/a	n/a	n/a	57.45	61.02	59.235
Buc caps dist	T. rhodesi	14.32	46.25	22.2	16.43	48.91	25.37	10.32	40.91	10.98	12.22	37.89	20.87
	T. skrjabini	10.68	36.92	20.695	12.41	31.34	24.555	19.72	28.35	24.035	16.85	35.41	25.87
	T. gulosa	n/a	n/a	n/a	27.29	39.42	36.37	n/a	n/a	n/a	24.46	26.54	25.5
Buc caps Depth	T. rhodesi	11.01	27.76	17.02	11.15	43.31	17.68	9.75	24.11	8.85	8.85	29.07	15.15
	T. skrjabini	4.59	31.9	8.23	5.6	12.7	8.38	9.04	10.26	9.65	6.92	30.07	11.37
	T. gulosa	n/a	n/a	n/a	20.56	33.18	28.11	n/a	n/a	n/a	44.67	45.12	44.895
Max Width	T. rhodesi	275.81	527.99	436.55	217.9	613.82	470.32	182.66	455.44	211.67	253.24	524.16	341.15
	T. skrjabini	156.1	331.21	244.175	225.49	348.52	277.185	222.32	248.55	235.435	216.85	501.26	309.845
	T. gulosa	n/a	n/a	n/a	534.77	706.11	594.76	n/a	n/a	n/a	545.96	713.54	629.75
Tail Width	T. rhodesi	74.17	274.2	110.5	82.89	230.35	163.89	75.39	154.26	77.84	100.16	169.23	139.175
	T. skrjabini	76.91	145.32	93.345	57.09	139.11	90.905	94.13	111.01	102.57	58.09	147.67	93.845
	T. gulosa	n/a	n/a	n/a	107.83	176.78	114.95	n/a	n/a	n/a	114.59	126.08	120.335
Ant Width	T. rhodesi	89.11	220.94	154.93	115.09	226.19	165.45	96.51	202.42	97.42	119.79	184.34	148.64
	T. skrjabini	92.13	163.32	109.61	97.42	229.15	121.28	95.2	107.91	101.555	104.29	189.96	118.93
	T. gulosa	n/a	n/a	n/a	179.8	213.07	198.22	n/a	n/a	n/a	174.23	209.49	191.86
Anal pore	T. rhodesi	48.67	152.21	77.4	37.04	158.9	76.03	45.93	113.94	50.12	55.3	106.99	68.49
	T. skrjabini	40.71	65.95	60.22	31.76	142.59	64.475	51.58	79.77	65.675	19.58	194.89	105.465
	T. gulosa	n/a	n/a	n/a	65.16	141.92	94.83	n/a	n/a	n/a	116.27	188.06	152.165
Vulva	T. rhodesi	n/a	n/a	n/a	762.15	1354.22	1082.95	n/a	n/a	n/a	646.08	1185.11	919.695
	T. skrjabini	n/a	n/a	n/a	453.12	903.35	647.31	n/a	n/a	n/a	541.28	650.32	604.035
	T. gulosa	n/a	n/a	n/a	554.86	735.88	600.67	n/a	n/a	n/a	628.17	703.99	666.08
Spicule 1 L	T. rhodesi	452.66	850	701.39	n/a	n/a	n/a	n/a	n/a	n/a	n/a	n/a	n/a
	T. skrjabini	699.1	699.1	699.1	n/a	n/a	n/a	n/a	n/a	n/a	n/a	n/a	n/a
	T. gulosa	n/a	n/a	n/a	n/a	n/a	n/a	n/a	n/a	n/a	n/a	n/a	n/a
Spicule 1 W	T. rhodesi	4.41	12	7.81	n/a	n/a	n/a	n/a	n/a	n/a	n/a	n/a	n/a
	T. skrjabini	6.27	10.96	8.19	n/a	n/a	n/a	n/a	n/a	n/a	n/a	n/a	n/a
	T. gulosa	n/a	n/a	n/a	n/a	n/a	n/a	n/a	n/a	n/a	n/a	n/a	n/a
Spicule 2 l	T. rhodesi	94.49	191.27	125.52	n/a	n/a	n/a	n/a	n/a	n/a	n/a	n/a	n/a
	T. skrjabini	92.32	151.68	107.82	n/a	n/a	n/a	n/a	n/a	n/a	n/a	n/a	n/a
	T. gulosa	n/a	n/a	n/a	n/a	n/a	n/a	n/a	n/a	n/a	n/a	n/a	n/a
Spicule 2 w	T. rhodesi	9.07	24	14.09	n/a	n/a	n/a	n/a	n/a	n/a	n/a	n/a	n/a
	T. skrjabini	6.44	16.2	13.26	n/a	n/a	n/a	n/a	n/a	n/a	n/a	n/a	n/a
	T. gulosa	n/a	n/a	n/a	n/a	n/a	n/a	n/a	n/a	n/a	n/a	n/a	n/a
Eggs Larv L	T. rhodesi	n/a	n/a	n/a	31.64	47.83	39.22	n/a	n/a	n/a	n/a	n/a	n/a
	T. skrjabini	n/a	n/a	n/a	32.42	54.24	41.835	n/a	n/a	n/a	n/a	n/a	n/a
	T. gulosa	n/a	n/a	n/a	n/a	n/a	n/a	n/a	n/a	n/a	n/a	n/a	n/a
Eggs larv w	T. rhodesi	n/a	n/a	n/a	22.59	40.38	29.36	n/a	n/a	n/a	n/a	n/a	n/a
	T. skrjabini	n/a	n/a	n/a	20.8	42.13	28.03	n/a	n/a	n/a	n/a	n/a	n/a
	T. gulosa	n/a	n/a	n/a	n/a	n/a	n/a	n/a	n/a	n/a	n/a	n/a	n/a
Eggs nonblast L	T. rhodesi	n/a	n/a	n/a	11.76	25.39	21.54	n/a	n/a	n/a	n/a	n/a	n/a
	T. skrjabini	n/a	n/a	n/a	13.98	16.34	15.585	n/a	n/a	n/a	n/a	n/a	n/a
	T. gulosa	n/a	n/a	n/a	n/a	n/a	n/a	n/a	n/a	n/a	n/a	n/a	n/a
Eggs nonblast w	T. rhodesi	n/a	n/a	n/a	10.57	18.85	15.45	n/a	n/a	n/a	n/a	n/a	n/a
	T. skrjabini	n/a	n/a	n/a	11.72	13.98	12.945	n/a	n/a	n/a	n/a	n/a	n/a
	T. gulosa	n/a	n/a	n/a	n/a	n/a	n/a	n/a	n/a	n/a	n/a	n/a	n/a
Eggs blast L	T. rhodesi	n/a	n/a	n/a	23.68	38.29	32.79	n/a	n/a	n/a	n/a	n/a	n/a
	T. skrjabini	n/a	n/a	n/a	16.96	36.94	30.83	n/a	n/a	n/a	n/a	n/a	n/a
	T. gulosa	n/a	n/a	n/a	17.57	19.1	18.335	n/a	n/a	n/a	n/a	n/a	n/a
Eggs blast w	T. rhodesi	n/a	n/a	n/a	14.92	31.66	23.61	n/a	n/a	n/a	n/a	n/a	n/a
	T. skrjabini	n/a	n/a	n/a	12.43	30.83	21.66	n/a	n/a	n/a	n/a	n/a	n/a
	T. gulosa	n/a	n/a	n/a	13.14	14.57	13.855	n/a	n/a	n/a	n/a	n/a	n/a
Larvae L	T. rhodesi	n/a	n/a	n/a	158.99	362.25	208.26	n/a	n/a	n/a	n/a	n/a	n/a
	T. skrjabini	n/a	n/a	n/a	160.15	388.87	219.725	n/a	n/a	n/a	n/a	n/a	n/a
	T. gulosa	n/a	n/a	n/a	n/a	n/a	n/a	n/a	n/a	n/a	n/a	n/a	n/a
Larvae W	T. rhodesi	n/a	n/a	n/a	4.46	14.02	6.3	n/a	n/a	n/a	n/a	n/a	n/a
	T. skrjabini	n/a	n/a	n/a	6.13	11.25	8.01	n/a	n/a	n/a	n/a	n/a	n/a
	T. gulosa	n/a	n/a	n/a	n/a	n/a	n/a	n/a	n/a	n/a	n/a	n/a	n/a
Str ant	T. rhodesi	14.46	22.87	17.85	13.59	31.99	18.7	8.88	19.73	4.17	10.87	21.66	15.64
	T. skrjabini	3.55	6.66	5.25	2.7	8.03	5.33	3.56	5.59	4.575	4.17	6.54	5.9
	T. gulosa	n/a	n/a	n/a	5.08	5.81	5.27	n/a	n/a	n/a	4.06	4.63	4.345
Str med	T. rhodesi	15.91	36	26.47	13.38	44.4	31.21	12.48	34.13	8.96	14.65	32.95	20.01
	T. skrjabini	3.45	10.71	8.56	5.8	10.83	8.985	5.3	8.12	6.71	6.09	9.13	8.48
	T. gulosa	n/a	n/a	n/a	6.74	8.96	8.82	n/a	n/a	n/a	9.13	10.67	9.9
Str post	T. rhodesi	3.04	22.04	6.88	5.35	26.85	12.66	4.45	13.85	4.27	2.95	26.86	9.31
	T. skrjabini	1.67	4.56	3.485	2.18	7.95	5.05	3.39	4.96	4.175	4.25	5.65	4.97
	T. gulosa	n/a	n/a	n/a	3.03	6.38	4.13	n/a	n/a	n/a	3.88	5	4.44

## Sheet: Legend
Abbreviation	Definition
Total L	Total length of the nematode
Esoph L	Total length of the esophagus
Tail L	Length of the Tail
Nerve R Ant	The distance between the midpoint of the Nerve ring and the proximal end of the esophagus
Nerve R Post	The distance between the midpoint of the Nerve ring and the distal end of the esophagus
Esoph prox	Width of the esophagus in the proximal region of its length
Esoph Max	Maximum width of the esophagus
Esoph Junct	Width of the esophagus at the junction with the intestinal tract
Buc caps prox	Buccal capsule proximal width
Buc caps dist	Buccal capsule distal width
Buc caps Depth	Buccal capsule depth
Max Width	Maximum width of the nematode
Tail Width	Tail Width
Ant Width	Width of the anterior part of the nematode
Anal pore	The distance between the anal pore and the distal end of the nematode
Vulva	The distance between the genital pore and the proximal end of the nematode
Spicule 1 L	Length of the 1st Spicule
Spicule 1 W	Width of the 1st Spicule
Spicule 2 l	Length of the 2nd Spicule
Spicule 2 w	Width of the 2nd Spicule
Eggs Larv L	Larvated Egg Length
Eggs larv w	Larvated Egg Width
Eggs nonblast L	Nonblastomeryzed Egg Length
Eggs nonblast w	Nonblastomeryzed Egg Width
Eggs blast L	Blastomeryzed Egg Length
Eggs blast w	Blastomeryzed Width
Larvae L	Larva Length
Larvae W	Larva Width
Str ant	Anterior Striation Length - in the esophageal region
Str med	Median Striation Length - at the midpoint of the nematode
Str post	Posterior Striation Length - in the tail region
