# Supplementary material for: Diversity of Thelazia spp. in domestic cattle from Romania: epidemiology and molecular diagnosis by a novel multiplex PCR
Source: Parasit Vectors. 2023 Nov 3;16:400. doi: 10.1186/s13071-023-06012-8 (PMC10623811; doi:10.1186/s13071-023-06012-8)
Supplement: Supplementary file 6 — Additional file 6: Excel spreadsheet (.xlsx). Distance value comparison between original and available sequences. [file 13071_2023_6012_MOESM6_ESM.xlsx]

## Sheet: Distance value comparison 
	MT511659	OQ988118	OQ988119	OQ988120	OQ988121	OQ988122	OQ988123	OQ988124	OQ988125	OQ988126	OQ988127	OQ988128	OQ988129	OQ988130	OQ988131	OQ988132	OQ988133	OQ988134	OQ988135	OQ988136	OQ988137	OQ988138	OQ988139	OQ988140	OQ988141	OQ988142	OQ988143	OQ988144	OQ988145	OQ988146	OL362009	OQ988148	OQ988149	OQ988150	OQ988151	OQ988152	OQ988153	OQ988154	OQ988155	OQ988156	OQ988157	OQ988158	OQ988159	OQ988160	OQ988161	AJ544881	OL362019	OQ988094	OQ988095
MT511659| T. rhodesi	-	-	-	-	-	-	-	-	-	-	-	-	-	-	-	-	-	-	-	-	-	-	-	-	-	-	-	-	-	-	-	-	-	-	-	-	-	-	-	-	-	-	-	-	-	-	-	-	-
OQ988118	0.00160319	-	-	-	-	-	-	-	-	-	-	-	-	-	-	-	-	-	-	-	-	-	-	-	-	-	-	-	-	-	-	-	-	-	-	-	-	-	-	-	-	-	-	-	-	-	-	-	-
OQ988119	0.00482535	0.00321058	-	-	-	-	-	-	-	-	-	-	-	-	-	-	-	-	-	-	-	-	-	-	-	-	-	-	-	-	-	-	-	-	-	-	-	-	-	-	-	-	-	-	-	-	-	-	-
OQ988120	0.0032116	0.00160332	0.00482229	-	-	-	-	-	-	-	-	-	-	-	-	-	-	-	-	-	-	-	-	-	-	-	-	-	-	-	-	-	-	-	-	-	-	-	-	-	-	-	-	-	-	-	-	-	-
OQ988121	0.0032116	0.00160332	0.00482229	0.0032133	-	-	-	-	-	-	-	-	-	-	-	-	-	-	-	-	-	-	-	-	-	-	-	-	-	-	-	-	-	-	-	-	-	-	-	-	-	-	-	-	-	-	-	-	-
OQ988122	0.0032116	0.00160332	0.00482229	0.0032133	0.0032133	-	-	-	-	-	-	-	-	-	-	-	-	-	-	-	-	-	-	-	-	-	-	-	-	-	-	-	-	-	-	-	-	-	-	-	-	-	-	-	-	-	-	-	-
OQ988123	0.00644119	0.0048222	0.00805706	0.00644331	0.00644331	0.00321049	-	-	-	-	-	-	-	-	-	-	-	-	-	-	-	-	-	-	-	-	-	-	-	-	-	-	-	-	-	-	-	-	-	-	-	-	-	-	-	-	-	-	-
OQ988124	0.00321278	0.00160319	0.00482535	0.0032116	0.0032116	0.0032116	0.00644119	-	-	-	-	-	-	-	-	-	-	-	-	-	-	-	-	-	-	-	-	-	-	-	-	-	-	-	-	-	-	-	-	-	-	-	-	-	-	-	-	-	-
OQ988125	0.00482216	0.00321106	0.00643406	0.00482686	0.00482686	0.00482686	0.00806334	0.00482216	-	-	-	-	-	-	-	-	-	-	-	-	-	-	-	-	-	-	-	-	-	-	-	-	-	-	-	-	-	-	-	-	-	-	-	-	-	-	-	-	-
OQ988126	0.00806591	0.00644321	0.0096859	0.00807183	0.00807183	0.00807183	0.0113276	0.00482683	0.00321159	-	-	-	-	-	-	-	-	-	-	-	-	-	-	-	-	-	-	-	-	-	-	-	-	-	-	-	-	-	-	-	-	-	-	-	-	-	-	-	-
OQ988127	0.00644116	0.00482216	0.00805704	0.00644321	0.00644321	0.00644321	0.00968921	0.00644116	0.00160319	0.0048262	-	-	-	-	-	-	-	-	-	-	-	-	-	-	-	-	-	-	-	-	-	-	-	-	-	-	-	-	-	-	-	-	-	-	-	-	-	-	-
OQ988128	0.00160319	0	0.00321058	0.00160332	0.00160332	0.00160332	0.0048222	0.00160319	0.00321106	0.00644321	0.00482216	-	-	-	-	-	-	-	-	-	-	-	-	-	-	-	-	-	-	-	-	-	-	-	-	-	-	-	-	-	-	-	-	-	-	-	-	-	-
OQ988129	0.00482536	0.0032105	0.00643961	0.00482224	0.00482224	0.00482224	0.0048263	0.00482536	0.0064381	0.00968934	0.00806071	0.0032105	-	-	-	-	-	-	-	-	-	-	-	-	-	-	-	-	-	-	-	-	-	-	-	-	-	-	-	-	-	-	-	-	-	-	-	-	-
OQ988130	0.0032116	0.00160332	0.00482229	0.0032133	0.0032133	0.0032133	0.00644331	0.0032116	0.00482686	0.00807183	0.00644321	0.00160332	0.00482224	-	-	-	-	-	-	-	-	-	-	-	-	-	-	-	-	-	-	-	-	-	-	-	-	-	-	-	-	-	-	-	-	-	-	-	-
OQ988131	0.00321281	0.0016032	0.00482543	0.00321163	0.00321163	0.00321163	0.00644131	0.00321281	0.0048222	0.00806605	0.00644128	0.0016032	0.00482543	0.00321163	-	-	-	-	-	-	-	-	-	-	-	-	-	-	-	-	-	-	-	-	-	-	-	-	-	-	-	-	-	-	-	-	-	-	-
OQ988132	0.00321278	0.00160319	0.00482535	0.0032116	0.0032116	0.0032116	0.00644119	0.00321278	0.00482216	0.00806591	0.00644116	0.00160319	0.00482536	0.0032116	0.00321281	-	-	-	-	-	-	-	-	-	-	-	-	-	-	-	-	-	-	-	-	-	-	-	-	-	-	-	-	-	-	-	-	-	-
OQ988133	0.00482879	0.00321278	0.00644678	0.00482621	0.00482621	0.00482621	0.00806763	0.00482879	0.00644116	0.00969619	0.00806761	0.00321278	0.00644688	0.00482621	0.00482886	0.00482879	-	-	-	-	-	-	-	-	-	-	-	-	-	-	-	-	-	-	-	-	-	-	-	-	-	-	-	-	-	-	-	-	-
OQ988134	0.00321278	0.00160319	0.00482535	0.0032116	0.0032116	0.0032116	0.00644119	0.00321278	0.00482216	0.00806591	0.00644116	0.00160319	0.00482536	0.0032116	0.00321281	0.00321278	0.00160318	-	-	-	-	-	-	-	-	-	-	-	-	-	-	-	-	-	-	-	-	-	-	-	-	-	-	-	-	-	-	-	-
OQ988135	0.00321278	0.00160319	0.00482535	0.0032116	0.0032116	0.0032116	0.00644119	0.00321278	0.00482216	0.00806591	0.00644116	0.00160319	0.00482536	0.0032116	0.00321281	0.00321278	0.00482879	0.00321278	-	-	-	-	-	-	-	-	-	-	-	-	-	-	-	-	-	-	-	-	-	-	-	-	-	-	-	-	-	-	-
OQ988136	0.0032116	0.00160332	0.00482229	0.0032133	0.0032133	0.0032133	0.00644331	0.0032116	0.00482686	0.00807183	0.00644321	0.00160332	0.00482224	0.0032133	0.00321163	0.0032116	0.00482621	0.0032116	0.0032116	-	-	-	-	-	-	-	-	-	-	-	-	-	-	-	-	-	-	-	-	-	-	-	-	-	-	-	-	-	-
OQ988137	0.00482621	0.0032116	0.00644127	0.00482723	0.00482723	0.00482723	0.00806602	0.00482621	0.00644321	0.00969931	0.00806591	0.0032116	0.00644131	0.00482723	0.00482629	0.00160331	0.00644751	0.00482621	0.00482621	0.00482723	-	-	-	-	-	-	-	-	-	-	-	-	-	-	-	-	-	-	-	-	-	-	-	-	-	-	-	-	-
OQ988138	0.00482879	0.00321278	0.00644678	0.00482621	0.00482621	0.00482621	0.00806763	0.00482879	0.00644116	0.00969619	0.00806761	0.00321278	0.00644688	0.00482621	0.00482886	0.00482879	0.00645125	0.00482879	0.00482879	0.00482621	0.00644751	-	-	-	-	-	-	-	-	-	-	-	-	-	-	-	-	-	-	-	-	-	-	-	-	-	-	-	-
OQ988139	0.00482535	0.00321058	0	0.00482229	0.00482229	0.00482229	0.00805706	0.00482535	0.00643406	0.0096859	0.00805704	0.00321058	0.00643961	0.00482229	0.00482543	0.00482535	0.00644678	0.00482535	0.00482535	0.00482229	0.00644127	0.00644678	-	-	-	-	-	-	-	-	-	-	-	-	-	-	-	-	-	-	-	-	-	-	-	-	-	-	-
OQ988140	0.0048222	0.00321109	0.00643411	0.00482692	0.00482692	0.00482692	0.0080635	0.0048222	0.00644453	0.00969739	0.00806334	0.00321109	0.00643818	0.00482692	0.00482224	0.0048222	0.00644119	0.0048222	0.0048222	0.00482692	0.00644331	0.00644119	0.00643411	-	-	-	-	-	-	-	-	-	-	-	-	-	-	-	-	-	-	-	-	-	-	-	-	-	-
OQ988141	0.00806763	0.00644119	0.00968855	0.00806602	0.00806602	0.00806602	0.00807263	0.00806763	0.00968921	0.0129654	0.0113234	0.00644119	0.00644767	0.00806602	0.00806784	0.00806763	0.00970092	0.00806763	0.00806763	0.00806602	0.00969628	0.00970092	0.00968855	0.00968937	-	-	-	-	-	-	-	-	-	-	-	-	-	-	-	-	-	-	-	-	-	-	-	-	-
OQ988142	0.00482621	0.0032116	0.00482532	0.00482723	0.00482723	0.00482723	0.00806602	0.00482621	0.00644321	0.00969931	0.00806591	0.0032116	0.00644131	0.00482723	0.00482629	0.00482621	0.00644751	0.00482621	0.00482621	0.00482723	0.00644659	0.00644751	0.00482532	0.00644331	0.00644674	-	-	-	-	-	-	-	-	-	-	-	-	-	-	-	-	-	-	-	-	-	-	-	-
OQ988143	0.00806591	0.00644321	0.00807438	0.00807183	0.00807183	0.00807183	0.0113276	0.00806591	0.00969714	0.0129741	0.0113274	0.00644321	0.00968934	0.00807183	0.00806605	0.00806591	0.00969619	0.00806591	0.00806591	0.00807183	0.00969931	0.00969619	0.00807438	0.00969739	0.00969141	0.00482506	-	-	-	-	-	-	-	-	-	-	-	-	-	-	-	-	-	-	-	-	-	-	-
OQ988144	0.00482724	0.0032133	0.00644331	0.00483	0.00483	0.00483	0.008072	0.00482724	0.00644954	0.00970747	0.00807183	0.0032133	0.00644338	0.00483	0.00482728	0.00482724	0.0064466	0.00482724	0.00482724	0.00483	0.00644984	0.0064466	0.00644331	0.00644965	0.00644119	0.0032116	0.00644321	-	-	-	-	-	-	-	-	-	-	-	-	-	-	-	-	-	-	-	-	-	-
OQ988145	0.00482724	0.0032133	0.00644331	0.00483	0.00483	0.00483	0.008072	0.00482724	0.00644954	0.00970747	0.00807183	0.0032133	0.00644338	0.00483	0.00482728	0.00482724	0.0064466	0.00482724	0.00482724	0.00483	0.00644984	0.0064466	0.00644331	0.00644965	0.00644119	0.0032116	0.00644321	0.0032133	-	-	-	-	-	-	-	-	-	-	-	-	-	-	-	-	-	-	-	-	-
OQ988146	0.0032116	0.00160332	0.00482229	0.0032133	0.0032133	0.0032133	0.00644331	0.0032116	0.00482686	0.00807183	0.00644321	0.00160332	0.00482224	0.0032133	0.00321163	0.0032116	0.00482621	0.0032116	0.0032116	0.0032133	0.00482723	0.00482621	0.00482229	0.00482692	0.00482528	0.00160319	0.00482216	0.00160332	0.00160332	-	-	-	-	-	-	-	-	-	-	-	-	-	-	-	-	-	-	-	-
OL362009 | T. skrjabini	0.177082	0.177689	0.18004	0.175338	0.177666	0.175338	0.179515	0.179769	0.177958	0.182427	0.177871	0.177689	0.177727	0.180062	0.1798	0.179769	0.181863	0.179769	0.179769	0.180062	0.177411	0.181863	0.18004	0.17803	0.186374	0.179968	0.17589	0.182451	0.180098	0.180062	-	-	-	-	-	-	-	-	-	-	-	-	-	-	-	-	-	-	-
OQ988148	0.177118	0.180092	0.182476	0.177689	0.180069	0.177689	0.181916	0.182189	0.180376	0.184914	0.180289	0.180092	0.180145	0.182514	0.18222	0.182189	0.1843	0.182189	0.182189	0.182514	0.17978	0.1843	0.182476	0.180454	0.188897	0.18242	0.178289	0.184955	0.18255	0.182514	0.00476526	-	-	-	-	-	-	-	-	-	-	-	-	-	-	-	-	-	-
OQ988149	0.172518	0.175304	0.177656	0.17294	0.175281	0.17294	0.177136	0.177388	0.175569	0.180056	0.175482	0.175304	0.175353	0.177689	0.177417	0.177388	0.179486	0.177388	0.177388	0.177689	0.175017	0.179486	0.177656	0.175641	0.184025	0.177594	0.173499	0.180092	0.177725	0.177689	0.00158285	0.00629362	-	-	-	-	-	-	-	-	-	-	-	-	-	-	-	-	-
OQ988150	0.176545	0.179486	0.181871	0.177109	0.179463	0.177109	0.181343	0.181598	0.179756	0.184285	0.179664	0.179486	0.179515	0.181884	0.181631	0.181598	0.183725	0.181598	0.17736	0.181884	0.179216	0.183725	0.181871	0.179828	0.188285	0.181784	0.177656	0.1843	0.181921	0.181884	0.00158285	0.00629354	0.00313704	-	-	-	-	-	-	-	-	-	-	-	-	-	-	-	-
OQ988151	0.176835	0.179792	0.182181	0.177411	0.179768	0.177411	0.181653	0.181908	0.180062	0.184598	0.179969	0.179792	0.17982	0.182194	0.181941	0.181908	0.18404	0.181908	0.181908	0.182194	0.179522	0.18404	0.182181	0.180134	0.188608	0.182093	0.177957	0.184613	0.182231	0.182194	0.00158535	0.00630342	0.00314197	0.00314194	-	-	-	-	-	-	-	-	-	-	-	-	-	-	-
OQ988152	0.170507	0.173211	0.175553	0.170853	0.173201	0.170853	0.175023	0.175281	0.173481	0.177948	0.173415	0.173211	0.173263	0.17559	0.175308	0.175281	0.177365	0.175281	0.175281	0.17559	0.172916	0.177365	0.175553	0.173551	0.181886	0.175504	0.175569	0.177986	0.175613	0.17559	0.00797	0.0126806	0.0094737	0.00947351	0.00948841	-	-	-	-	-	-	-	-	-	-	-	-	-	-
OQ988153	0.179656	0.179757	0.182337	0.177195	0.179726	0.177195	0.177195	0.182044	0.180048	0.184942	0.179956	0.179757	0.177488	0.182349	0.18208	0.182044	0.184347	0.182044	0.182044	0.182349	0.179474	0.184347	0.182337	0.180126	0.186952	0.182247	0.177781	0.184956	0.182395	0.182349	0	0.00527644	0.00175202	0.00175201	0.00175508	0.00704759	-	-	-	-	-	-	-	-	-	-	-	-	-
OQ988154	0.181751	0.17978	0.182164	0.17739	0.179756	0.17739	0.181621	0.181884	0.180057	0.18459	0.179968	0.17978	0.179822	0.182191	0.181916	0.181884	0.184003	0.181884	0.181884	0.182191	0.179489	0.184003	0.182164	0.180133	0.188583	0.182094	0.177964	0.184619	0.182228	0.182191	0.00318022	0.00799252	0.00477579	0.00477576	0.00478336	0.0112279	0.00175211	-	-	-	-	-	-	-	-	-	-	-	-
OQ988155	0.177958	0.177281	0.179641	0.17491	0.177258	0.17491	0.179113	0.179368	0.177551	0.182048	0.177487	0.177281	0.177329	0.179673	0.179399	0.179368	0.181469	0.179368	0.179368	0.179673	0.176991	0.181469	0.179641	0.177624	0.186018	0.179602	0.175476	0.182082	0.179709	0.179673	0.00647911	0.0113905	0.00811492	0.0081147	0.00485787	0.0146967	0.00527882	0.00810863	-	-	-	-	-	-	-	-	-	-	-
OQ988156	0.174484	0.177356	0.179707	0.174987	0.177327	0.174987	0.179199	0.179444	0.177617	0.182113	0.177522	0.177356	0.177412	0.179747	0.179473	0.179444	0.181546	0.179444	0.179444	0.179747	0.177069	0.181546	0.179707	0.177689	0.186102	0.179644	0.17555	0.182155	0.17979	0.179747	0.00316977	0.00787421	0.00156527	0.00471142	0.00471883	0.0110628	0.00350901	0.00637636	0.00974891	-	-	-	-	-	-	-	-	-	-
OQ988157	0.179178	0.179287	0.181831	0.176759	0.179234	0.176759	0.176759	0.181546	0.17957	0.184401	0.17947	0.179287	0.177043	0.181844	0.181585	0.181546	0.183821	0.181546	0.181546	0.181844	0.179011	0.183821	0.181831	0.179648	0.186393	0.181735	0.177348	0.184416	0.181911	0.181844	0.00520238	0.0104649	0.00695111	0.00695096	0.00696303	0.0122325	0.00527552	0.0069496	0.0104714	0.00869847	-	-	-	-	-	-	-	-	-
OQ988158	0.164638	0.167137	0.169418	0.1648	0.167105	0.169495	0.173658	0.169167	0.167385	0.171791	0.167302	0.167137	0.16723	0.169495	0.169189	0.169167	0.171209	0.169167	0.169167	0.169495	0.166822	0.171209	0.169418	0.167455	0.175711	0.169404	0.165382	0.167137	0.169539	0.169495	0.0128194	0.0175234	0.0110723	0.0142886	0.0143112	0.0175265	0.0142082	0.0161189	0.0163627	0.0126657	0.0158011	-	-	-	-	-	-	-	-
OQ988159	0.170044	0.172948	0.175461	0.170399	0.172893	0.175527	0.180084	0.175178	0.170661	0.175456	0.170574	0.172948	0.173032	0.175527	0.175212	0.172948	0.177424	0.175178	0.175178	0.175527	0.170399	0.177424	0.175461	0.170741	0.179736	0.172853	0.168483	0.170391	0.173017	0.172948	0.0155156	0.0205618	0.013601	0.0170688	0.0170978	0.0205707	0.0173393	0.0190841	0.0193912	0.0153144	0.0170858	0.00505577	-	-	-	-	-	-	-
OQ988160	0.164638	0.167137	0.169418	0.1648	0.167105	0.169495	0.173658	0.169167	0.167385	0.171791	0.167302	0.167137	0.16723	0.169495	0.169189	0.169167	0.171209	0.169167	0.169167	0.169495	0.166822	0.171209	0.169418	0.167455	0.175711	0.169404	0.165382	0.167137	0.169539	0.169495	0.0128194	0.0175234	0.0110723	0.0142886	0.0143112	0.0175265	0.0142082	0.0161189	0.0163627	0.0126657	0.0158011	0.00313719	0.00505577	-	-	-	-	-	-
OQ988161	0.172532	0.17322	0.17554	0.170864	0.173194	0.175598	0.179802	0.17528	0.173477	0.177933	0.173387	0.17322	0.173295	0.175598	0.175306	0.17528	0.177354	0.17528	0.17528	0.175598	0.172917	0.177354	0.17554	0.173548	0.181886	0.1755	0.171438	0.17322	0.175637	0.175598	0.0111865	0.0174944	0.0142592	0.0142587	0.0142812	0.017506	0.0123946	0.0144684	0.014681	0.0158562	0.0139996	0.00628781	0.00675096	0.00628781	-	-	-	-	-
AJ544881 | T. gulosa	0.136999	0.134636	0.13683	0.132419	0.134643	0.136861	0.140829	0.136592	0.134347	0.138529	0.136296	0.134636	0.134676	0.132419	0.136614	0.136592	0.138557	0.136592	0.136592	0.136861	0.134367	0.138557	0.13683	0.134922	0.142805	0.136865	0.139072	0.139104	0.136862	0.136861	0.137371	0.136957	0.132597	0.136513	0.136736	0.130634	0.132663	0.134758	0.137208	0.134515	0.137371	0.127012	0.130967	0.127012	0.132771	-	-	-	-
OL362019 | T. gulosa	0.136999	0.134636	0.13683	0.132419	0.134643	0.136861	0.140829	0.136592	0.134347	0.138529	0.136296	0.134636	0.134676	0.132419	0.136614	0.136592	0.138557	0.136592	0.136592	0.136861	0.134367	0.138557	0.13683	0.134922	0.142805	0.136865	0.139072	0.139104	0.136862	0.136861	0.137371	0.136957	0.132597	0.136513	0.136736	0.130634	0.132663	0.134758	0.137208	0.134515	0.137371	0.127012	0.130967	0.127012	0.132771	0	-	-	-
OQ988094	0.137173	0.134857	0.137055	0.132637	0.134864	0.137086	0.14106	0.136816	0.134568	0.138757	0.13652	0.134857	0.134897	0.132637	0.136839	0.136816	0.138785	0.136816	0.136816	0.137086	0.134588	0.138785	0.137055	0.135144	0.14304	0.13709	0.1393	0.139333	0.137087	0.137086	0.137593	0.135233	0.130938	0.134801	0.135018	0.129002	0.132663	0.134758	0.137208	0.13283	0.137371	0.125427	0.129205	0.125427	0.133056	0	0	-	-
OQ988095	0.133164	0.132641	0.134828	0.130434	0.132649	0.134857	0.138812	0.134592	0.132358	0.136525	0.134302	0.132641	0.13268	0.130434	0.134614	0.134592	0.136553	0.134592	0.134592	0.134857	0.132377	0.136553	0.134828	0.132923	0.140784	0.134862	0.13706	0.137091	0.134857	0.134857	0.139772	0.137399	0.133079	0.136957	0.137178	0.131136	0.135059	0.13694	0.139444	0.134979	0.139762	0.127549	0.131502	0.127549	0.135212	0.0015706	0.0015706	0.00310644	-
OQ988096	0.137472	0.137105	0.139312	0.134871	0.137109	0.139348	0.143347	0.139074	0.136814	0.141027	0.138777	0.137105	0.137151	0.134871	0.139097	0.139074	0.141053	0.139074	0.139074	0.139348	0.136831	0.141053	0.139312	0.137394	0.145337	0.139333	0.141572	0.14161	0.139353	0.139348	0.139817	0.137443	0.133123	0.137003	0.137225	0.131182	0.13511	0.136988	0.139493	0.135024	0.139815	0.127588	0.131545	0.127588	0.135259	0.00314611	0.00314611	0.00466513	0.00466973
OQ988097	0.139334	0.137091	0.1393	0.134857	0.137098	0.139333	0.143327	0.139059	0.136795	0.141007	0.138757	0.137091	0.137132	0.134857	0.139082	0.139059	0.141036	0.139059	0.139059	0.139333	0.136816	0.141036	0.1393	0.137382	0.145315	0.139336	0.14156	0.141594	0.139334	0.139333	0.139772	0.137399	0.133079	0.136957	0.137178	0.131136	0.135059	0.13694	0.139444	0.134979	0.139762	0.127549	0.131502	0.127549	0.135212	0.0015706	0.0015706	0.00155111	0.0046693
OQ988098	0.133161	0.132637	0.134823	0.13043	0.132644	0.134852	0.138808	0.134588	0.132354	0.13652	0.134298	0.132637	0.132676	0.13043	0.134609	0.134588	0.136548	0.134588	0.134588	0.134852	0.132373	0.136548	0.134823	0.132919	0.14078	0.134857	0.137055	0.137086	0.134853	0.134852	0.139774	0.137401	0.13308	0.136958	0.137179	0.131137	0.135062	0.136944	0.139445	0.13498	0.139764	0.12755	0.131504	0.12755	0.135213	0.0015706	0.0015706	0.00310643	0.00310852
OQ988099	0.141285	0.137115	0.139336	0.134881	0.137126	0.139358	0.143355	0.13909	0.136816	0.141036	0.138785	0.137115	0.137146	0.134881	0.139115	0.13909	0.141075	0.13909	0.13909	0.139358	0.136847	0.141075	0.139336	0.13741	0.145352	0.139364	0.141595	0.141619	0.139355	0.139358	0.141789	0.139393	0.135056	0.138966	0.139191	0.133101	0.135126	0.138964	0.139486	0.136957	0.139841	0.129477	0.133582	0.129477	0.137171	0.00631	0.00631	0.00623133	0.00936961
OQ988100	0.135581	0.135144	0.137349	0.132919	0.135154	0.137378	0.141364	0.13711	0.134852	0.139053	0.136812	0.135144	0.135182	0.132919	0.137133	0.13711	0.139085	0.13711	0.13711	0.137378	0.134876	0.139085	0.137349	0.135432	0.143351	0.137385	0.139599	0.13963	0.137375	0.137378	0.137855	0.13549	0.131185	0.135058	0.135275	0.129248	0.13535	0.135015	0.137483	0.13308	0.140063	0.125656	0.129462	0.125656	0.133308	0.00631752	0.00631752	0.00780717	0.0078146
OQ988101	0.137201	0.136816	0.139029	0.134588	0.136824	0.139053	0.14304	0.138785	0.13652	0.140727	0.138483	0.136816	0.13685	0.134588	0.138808	0.138785	0.140763	0.138785	0.138785	0.139053	0.136548	0.140763	0.139029	0.13711	0.14503	0.139057	0.141283	0.141309	0.139054	0.139053	0.137565	0.135207	0.130912	0.134773	0.13499	0.128973	0.132634	0.134729	0.137179	0.132804	0.137341	0.125405	0.129205	0.125405	0.133027	0.00157052	0.00157052	0.00310605	0.00310699
OQ988102	0.139091	0.136831	0.139042	0.134603	0.136835	0.139069	0.143062	0.138801	0.13654	0.140749	0.138504	0.136831	0.136869	0.134603	0.138824	0.138801	0.140781	0.138801	0.138801	0.139069	0.136564	0.140781	0.139042	0.137121	0.145053	0.139053	0.141296	0.141326	0.139074	0.139069	0.137593	0.135233	0.130938	0.134801	0.135018	0.129002	0.132663	0.134758	0.137208	0.13283	0.137371	0.125427	0.129248	0.125427	0.133056	0.00314733	0.00314733	0.0031082	0.00623154
ON024373 | T. lacrymalis	0.163253	0.166024	0.168392	0.163704	0.166023	0.166023	0.170157	0.163919	0.170353	0.170589	0.172447	0.166024	0.166002	0.163704	0.168145	0.168107	0.170203	0.168107	0.163919	0.163704	0.165781	0.170203	0.168392	0.166371	0.174622	0.168347	0.166534	0.166024	0.168371	0.168358	0.156555	0.149822	0.149822	0.149791	0.154119	0.147436	0.15636	0.154041	0.154572	0.15006	0.158284	0.137489	0.146572	0.137489	0.145301	0.132045	0.132045	0.132275	0.128291
[truncated: 7 more columns]
